# Supplementary material for: Visual discrimination of polymorphic nestlings in a cuckoo-host system
Source: Sci Rep. 2018 Jul 9;8:10359. doi: 10.1038/s41598-018-28710-5 (PMC6037703; doi:10.1038/s41598-018-28710-5)
Supplement: Supplementary file 1 — Dataset 1 [file 41598_2018_28710_MOESM1_ESM.xlsx]

## Sheet: JND_dataset_SciRep
SampleA	SampleB	Comparison	ROI	Site	Pair_ID	JND_col	JND_lum
Bright1	Dark10	Bright-Dark	dorsum	same	1_8	2.17469	9.17436
Bright1	Dark17	Bright-Dark	dorsum	different	1_12	2.83912	2.47125
Bright1	Dark3	Bright-Dark	dorsum	different	1_3	4.70444	3.23126
Bright1	Dark9	Bright-Dark	dorsum	same	1_7	1.82584	8.83053
Bright11	Dark17	Bright-Dark	dorsum	different	9_12	4.64405	2.42683
Bright11	Dark3	Bright-Dark	dorsum	different	9_3	6.59597	1.66683
Bright11	Dark9	Bright-Dark	dorsum	same	9_7	3.15801	3.93244
Bright12	Dark17	Bright-Dark	dorsum	different	9_12	5.52656	9.7244
Bright12	Dark3	Bright-Dark	dorsum	different	9_3	7.3596	8.9644
Bright12	Dark9	Bright-Dark	dorsum	same	9_7	3.96655	3.36513
Bright13	Dark17	Bright-Dark	dorsum	different	10_12	3.15478	3.00274
Bright14	Dark17	Bright-Dark	dorsum	different	10_12	1.63657	11.0867
Bright15	Dark17	Bright-Dark	dorsum	same	11_12	1.81786	6.12241
Bright16	Dark17	Bright-Dark	dorsum	same	12_12	2.15502	7.30356
Bright2	Dark17	Bright-Dark	dorsum	different	2_12	4.74781	0.597845
Bright2	Dark3	Bright-Dark	dorsum	different	2_3	6.44877	1.35785
Bright2	Dark9	Bright-Dark	dorsum	same	2_7	3.22485	6.95712
Bright4	Dark17	Bright-Dark	dorsum	same	3_12	1.36179	5.60393
Bright4	Dark9	Bright-Dark	dorsum	different	3_7	2.06454	11.9632
Bright5	Dark17	Bright-Dark	dorsum	same	4_12	3.73914	4.45238
Bright5	Dark9	Bright-Dark	dorsum	different	4_7	2.70186	10.8117
Bright6	Dark17	Bright-Dark	dorsum	different	5_12	3.53912	1.69037
Bright6	Dark9	Bright-Dark	dorsum	same	5_7	2.39568	8.04964
Bright7	Dark17	Bright-Dark	dorsum	different	2_12	1.1869	4.25235
Bright7	Dark9	Bright-Dark	dorsum	same	2_7	1.96141	10.6116
Bright8	Dark17	Bright-Dark	dorsum	different	6_12	1.65015	3.9724
Bright8	Dark9	Bright-Dark	dorsum	same	6_7	1.0654	10.3317
Dark10	Bright11	Bright-Dark	dorsum	same	8_9	3.89374	4.27628
Dark10	Bright12	Bright-Dark	dorsum	same	8_9	4.73018	3.0213
Dark10	Bright13	Bright-Dark	dorsum	same	8_10	4.28546	9.70585
Dark10	Bright14	Bright-Dark	dorsum	same	8_10	2.99334	17.7898
Dark10	Bright15	Bright-Dark	dorsum	different	8_11	2.27704	12.8255
Dark10	Bright16	Bright-Dark	dorsum	different	8_12	2.44338	14.0067
Dark10	Bright18	Bright-Dark	dorsum	same	8_13	2.45062	11.267
Dark10	Bright19	Bright-Dark	dorsum	same	8_13	2.3503	15.5636
Dark10	Bright2	Bright-Dark	dorsum	same	8_2	3.91617	7.30095
Dark10	Bright4	Bright-Dark	dorsum	different	8_3	1.48919	12.307
Dark10	Bright5	Bright-Dark	dorsum	different	8_4	3.17553	11.1555
Dark10	Bright6	Bright-Dark	dorsum	same	8_5	2.91529	8.39347
Dark10	Bright7	Bright-Dark	dorsum	same	8_2	1.12778	10.9555
Dark10	Bright8	Bright-Dark	dorsum	same	8_6	0.743828	10.6755
Dark17	Bright18	Bright-Dark	dorsum	different	12_13	2.43192	4.56391
Dark17	Bright19	Bright-Dark	dorsum	different	12_13	1.04279	8.86047
Dark3	Bright13	Bright-Dark	dorsum	different	3_10	2.06449	3.76274
Dark3	Bright14	Bright-Dark	dorsum	different	3_10	2.49261	11.8467
Dark3	Bright15	Bright-Dark	dorsum	same	3_11	4.14357	6.88242
Dark3	Bright16	Bright-Dark	dorsum	same	3_12	4.50973	8.06356
Dark3	Bright18	Bright-Dark	dorsum	different	3_13	4.6277	5.32392
Dark3	Bright19	Bright-Dark	dorsum	different	3_13	3.22686	9.62047
Dark3	Bright4	Bright-Dark	dorsum	same	3_3	3.3223	6.36394
Dark3	Bright5	Bright-Dark	dorsum	same	3_4	5.69361	5.21239
Dark3	Bright6	Bright-Dark	dorsum	different	3_5	5.51956	2.45037
Dark3	Bright7	Bright-Dark	dorsum	different	3_2	2.66859	5.01235
Dark3	Bright8	Bright-Dark	dorsum	different	3_6	3.37986	4.73241
Dark9	Bright13	Bright-Dark	dorsum	same	7_10	5.37534	9.36201
Dark9	Bright14	Bright-Dark	dorsum	same	7_10	3.99085	17.446
Dark9	Bright15	Bright-Dark	dorsum	different	7_11	2.64847	12.4817
Dark9	Bright16	Bright-Dark	dorsum	different	7_12	2.64713	13.6628
Dark9	Bright18	Bright-Dark	dorsum	same	7_13	2.52155	10.9232
Dark9	Bright19	Bright-Dark	dorsum	same	7_13	3.16416	15.2197
Cuckoo1	Bright1	Cuckoo-Bright	dorsum	different	15_1	2.6457	8.07927
Cuckoo1	Bright11	Cuckoo-Bright	dorsum	different	15_9	0.773374	3.18119
Cuckoo1	Bright12	Cuckoo-Bright	dorsum	different	15_9	1.18843	4.11638
Cuckoo1	Bright13	Cuckoo-Bright	dorsum	different	15_10	8.40907	8.61076
Cuckoo1	Bright14	Cuckoo-Bright	dorsum	different	15_10	6.65187	16.6947
Cuckoo1	Bright15	Cuckoo-Bright	dorsum	different	15_11	3.91879	11.7304
Cuckoo1	Bright16	Cuckoo-Bright	dorsum	different	15_12	3.57616	12.9116
Cuckoo1	Bright18	Cuckoo-Bright	dorsum	different	15_13	3.24442	10.1719
Cuckoo1	Bright19	Cuckoo-Bright	dorsum	different	15_13	5.17478	14.4685
Cuckoo1	Bright2	Cuckoo-Bright	dorsum	different	15_2	1.70687	6.20586
Cuckoo1	Bright4	Cuckoo-Bright	dorsum	different	15_3	4.20111	11.212
Cuckoo1	Bright5	Cuckoo-Bright	dorsum	different	15_4	1.96223	10.0604
Cuckoo1	Bright6	Cuckoo-Bright	dorsum	different	15_5	1.88407	7.29839
Cuckoo1	Bright7	Cuckoo-Bright	dorsum	different	15_2	4.67737	9.86037
Cuckoo1	Bright8	Cuckoo-Bright	dorsum	different	15_6	3.81104	9.58042
Cuckoo2	Bright1	Cuckoo-Bright	dorsum	same	16_1	2.09928	1.87349
Cuckoo2	Bright11	Cuckoo-Bright	dorsum	same	16_9	4.02036	3.02459
Cuckoo2	Bright12	Cuckoo-Bright	dorsum	same	16_9	4.74016	10.3222
Cuckoo2	Bright13	Cuckoo-Bright	dorsum	same	16_10	4.05941	2.40498
Cuckoo2	Bright14	Cuckoo-Bright	dorsum	same	16_10	3.01279	10.489
Cuckoo2	Bright15	Cuckoo-Bright	dorsum	different	16_11	2.09923	5.52465
Cuckoo2	Bright16	Cuckoo-Bright	dorsum	different	16_12	2.41589	6.7058
Cuckoo2	Bright18	Cuckoo-Bright	dorsum	same	16_13	2.25488	3.96616
Cuckoo2	Bright19	Cuckoo-Bright	dorsum	same	16_13	2.04155	8.26271
Cuckoo2	Bright2	Cuckoo-Bright	dorsum	same	16_2	3.83067	8.59e-05
Cuckoo2	Bright4	Cuckoo-Bright	dorsum	different	16_3	1.02161	5.00617
Cuckoo2	Bright5	Cuckoo-Bright	dorsum	different	16_4	3.08555	3.85462
Cuckoo2	Bright6	Cuckoo-Bright	dorsum	same	16_5	2.93628	1.09261
Cuckoo2	Bright7	Cuckoo-Bright	dorsum	same	16_2	0.382417	3.65459
Cuckoo2	Bright8	Cuckoo-Bright	dorsum	same	16_6	1.04372	3.37464
Cuckoo3	Bright1	Cuckoo-Bright	dorsum	different	17_1	1.64754	8.34796
Cuckoo3	Bright11	Cuckoo-Bright	dorsum	different	17_9	0.338506	3.44988
Cuckoo3	Bright12	Cuckoo-Bright	dorsum	different	17_9	1.29819	3.84769
Cuckoo3	Bright13	Cuckoo-Bright	dorsum	different	17_10	7.47898	8.87945
Cuckoo3	Bright14	Cuckoo-Bright	dorsum	different	17_10	5.78743	16.9634
Cuckoo3	Bright15	Cuckoo-Bright	dorsum	same	17_11	2.92856	11.9991
Cuckoo3	Bright16	Cuckoo-Bright	dorsum	same	17_12	2.64075	13.1803
Cuckoo3	Bright18	Cuckoo-Bright	dorsum	different	17_13	2.201	10.4406
Cuckoo3	Bright19	Cuckoo-Bright	dorsum	different	17_13	4.18941	14.7372
Cuckoo3	Bright2	Cuckoo-Bright	dorsum	different	17_2	1.15595	6.47455
Cuckoo3	Bright4	Cuckoo-Bright	dorsum	same	17_3	3.19712	11.4806
Cuckoo3	Bright5	Cuckoo-Bright	dorsum	same	17_4	0.864921	10.3291
Cuckoo3	Bright6	Cuckoo-Bright	dorsum	different	17_5	0.830937	7.56708
Cuckoo3	Bright7	Cuckoo-Bright	dorsum	different	17_2	3.72209	10.1291
Cuckoo3	Bright8	Cuckoo-Bright	dorsum	different	17_6	2.97211	9.84911
Cuckoo1	Dark10	Cuckoo-Dark	dorsum	different	15_8	4.41419	1.09509
Cuckoo1	Dark17	Cuckoo-Dark	dorsum	different	15_12	5.25771	5.60802
Cuckoo1	Dark3	Cuckoo-Dark	dorsum	different	15_3	7.17653	4.84801
Cuckoo1	Dark9	Cuckoo-Dark	dorsum	different	15_7	3.56995	0.751254
Cuckoo2	Dark10	Cuckoo-Dark	dorsum	same	16_8	0.936271	7.30086
Cuckoo2	Dark17	Cuckoo-Dark	dorsum	different	16_12	1.44414	0.597759
Cuckoo2	Dark3	Cuckoo-Dark	dorsum	different	16_3	2.62895	1.35776
Cuckoo2	Dark9	Cuckoo-Dark	dorsum	same	16_7	1.73445	6.95703
Cuckoo3	Dark10	Cuckoo-Dark	dorsum	different	17_8	3.64291	0.826395
Cuckoo3	Dark17	Cuckoo-Dark	dorsum	same	17_12	4.3431	5.87671
Cuckoo3	Dark3	Cuckoo-Dark	dorsum	same	17_3	6.31358	5.11671
Cuckoo3	Dark9	Cuckoo-Dark	dorsum	different	17_7	2.96851	0.482563
Bright11	Dark21	Bright-Dark	flanges	same	9_14	5.93993	0.0195356
Bright11	Dark9	Bright-Dark	flanges	same	9_7	1.04322	0.253064
Bright12	Dark21	Bright-Dark	flanges	same	9_14	6.06576	2.03383
Bright12	Dark9	Bright-Dark	flanges	same	9_7	0.58714	2.26736
Bright20	Dark21	Bright-Dark	flanges	same	5_14	4.53763	0.806949
Bright20	Dark9	Bright-Dark	flanges	same	5_7	2.7689	1.04048
Bright2	Dark9	Bright-Dark	flanges	same	2_7	4.3958	2.30038
Bright4	Dark9	Bright-Dark	flanges	different	3_7	6.249	0.467051
Bright5	Dark9	Bright-Dark	flanges	different	4_7	3.89714	2.23445
Bright6	Dark9	Bright-Dark	flanges	same	5_7	3.09152	1.35486
Bright7	Dark9	Bright-Dark	flanges	same	2_7	4.80512	1.2356
Bright8	Dark9	Bright-Dark	flanges	same	6_7	2.54996	3.03015
Dark10	Bright11	Bright-Dark	flanges	same	8_9	2.23438	0.0325207
Dark10	Bright12	Bright-Dark	flanges	same	8_9	2.53437	1.98177
Dark10	Bright20	Bright-Dark	flanges	same	8_5	0.505868	0.754892
Dark10	Bright2	Bright-Dark	flanges	same	8_2	2.44607	2.58596
Dark10	Bright4	Bright-Dark	flanges	different	8_3	4.3534	0.752635
Dark10	Bright5	Bright-Dark	flanges	different	8_4	2.07314	2.52004
Dark10	Bright6	Bright-Dark	flanges	same	8_5	0.68469	1.64044
Dark10	Bright7	Bright-Dark	flanges	same	8_2	2.64508	0.950011
Dark10	Bright8	Bright-Dark	flanges	same	8_6	1.59834	3.31573
Dark21	Bright2	Bright-Dark	flanges	same	14_2	1.68094	2.53391
Dark21	Bright4	Bright-Dark	flanges	different	14_3	0.278391	0.700579
Dark21	Bright5	Bright-Dark	flanges	different	14_4	2.19277	2.46798
Dark21	Bright6	Bright-Dark	flanges	same	14_5	3.65901	1.58839
Dark21	Bright7	Bright-Dark	flanges	same	14_2	1.49292	1.00207
Dark21	Bright8	Bright-Dark	flanges	same	14_6	3.50725	3.26368
Cuckoo1	Bright11	Cuckoo-Bright	flanges	different	15_9	1.33168	4.42539
Cuckoo1	Bright12	Cuckoo-Bright	flanges	different	15_9	1.06188	2.4111
Cuckoo1	Bright20	Cuckoo-Bright	flanges	different	15_5	1.99981	3.63798
Cuckoo1	Bright2	Cuckoo-Bright	flanges	different	15_2	3.52582	6.97883
Cuckoo1	Bright4	Cuckoo-Bright	flanges	different	15_3	5.38794	5.1455
Cuckoo1	Bright5	Cuckoo-Bright	flanges	different	15_4	3.09279	6.91291
Cuckoo1	Bright6	Cuckoo-Bright	flanges	different	15_5	2.30363	6.03331
Cuckoo1	Bright7	Cuckoo-Bright	flanges	different	15_2	3.88423	3.44286
Cuckoo1	Bright8	Cuckoo-Bright	flanges	different	15_6	1.92484	7.7086
Cuckoo2	Bright11	Cuckoo-Bright	flanges	same	16_9	5.14668	0.289417
Cuckoo2	Bright12	Cuckoo-Bright	flanges	same	16_9	5.28228	2.30371
Cuckoo2	Bright20	Cuckoo-Bright	flanges	same	16_5	3.65469	1.07683
Cuckoo2	Bright2	Cuckoo-Bright	flanges	same	16_2	0.907901	2.26403
Cuckoo2	Bright4	Cuckoo-Bright	flanges	different	16_3	1.16596	0.430698
Cuckoo2	Bright5	Cuckoo-Bright	flanges	different	16_4	1.48194	2.1981
Cuckoo2	Bright6	Cuckoo-Bright	flanges	same	16_5	2.82097	1.31851
Cuckoo2	Bright7	Cuckoo-Bright	flanges	same	16_2	0.613589	1.27195
Cuckoo2	Bright8	Cuckoo-Bright	flanges	same	16_6	2.82365	2.9938
Cuckoo1	Dark10	Cuckoo-Dark	flanges	different	15_8	1.87129	4.39287
Cuckoo1	Dark21	Cuckoo-Dark	flanges	different	15_14	5.11346	4.44492
Cuckoo1	Dark9	Cuckoo-Dark	flanges	different	15_7	1.15361	4.67845
Cuckoo2	Dark10	Cuckoo-Dark	flanges	same	16_8	3.21556	0.321938
Cuckoo2	Dark21	Cuckoo-Dark	flanges	same	16_14	0.934165	0.269881
Cuckoo2	Dark9	Cuckoo-Dark	flanges	same	16_7	5.24371	0.036353
Bright1	Dark17	Bright-Dark	skin	different	1_12	5.28155	1.79861
Bright1	Dark3	Bright-Dark	skin	different	1_3	6.35159	9.55126
Bright1	Dark9	Bright-Dark	skin	same	1_7	4.42257	13.735
Bright1	Dark10	Bright-Dark	skin	same	1_8	7.38551	22.4647
Bright13	Dark17	Bright-Dark	skin	different	10_12	5.36954	9.70424
Bright14	Dark17	Bright-Dark	skin	different	10_12	2.02238	8.36986
Bright15	Dark17	Bright-Dark	skin	same	11_12	1.72022	9.63566
Bright16	Dark17	Bright-Dark	skin	same	12_12	2.5254	8.77197
Dark17	Bright18	Bright-Dark	skin	different	12_13	2.03456	9.3846
Dark17	Bright19	Bright-Dark	skin	different	12_13	1.1892	11.2649
Cuckoo1	Bright1	Cuckoo-Bright	skin	different	15_1	2.8695	0.996092
Cuckoo1	Bright13	Cuckoo-Bright	skin	different	15_10	8.27672	5.03367
Cuckoo1	Bright14	Cuckoo-Bright	skin	different	15_10	4.72199	5.57515
Cuckoo1	Bright15	Cuckoo-Bright	skin	different	15_11	2.02663	6.84095
Cuckoo1	Bright16	Cuckoo-Bright	skin	different	15_12	1.70572	5.97727
Cuckoo1	Dark17	Cuckoo-Dark	skin	different	15_12	2.88703	2.7947
Cuckoo1	Bright18	Cuckoo-Bright	skin	different	15_13	2.39569	6.5899
Cuckoo1	Bright19	Cuckoo-Bright	skin	different	15_13	3.55698	8.47023
Cuckoo1	Bright2	Cuckoo-Bright	skin	different	15_2	4.14595	2.02208
Cuckoo1	Bright7	Cuckoo-Bright	skin	different	15_2	3.19529	1.51333
Cuckoo1	Bright4	Cuckoo-Bright	skin	different	15_3	3.77649	8.9913
Cuckoo1	Dark3	Cuckoo-Dark	skin	different	15_3	4.45808	10.5474
Cuckoo1	Bright5	Cuckoo-Bright	skin	different	15_4	3.84377	4.54719
Cuckoo1	Bright6	Cuckoo-Bright	skin	different	15_5	2.37295	1.4685
Cuckoo1	Bright8	Cuckoo-Bright	skin	different	15_6	2.24899	3.20849
Cuckoo1	Dark9	Cuckoo-Dark	skin	different	15_7	3.90467	14.7311
Cuckoo1	Dark10	Cuckoo-Dark	skin	different	15_8	7.91937	23.4608
Cuckoo1	Bright11	Cuckoo-Bright	skin	different	15_9	3.13955	4.2758
Cuckoo1	Bright12	Cuckoo-Bright	skin	different	15_9	2.02381	3.9097
Cuckoo2	Bright1	Cuckoo-Bright	skin	same	16_1	5.22127	4.53747
Cuckoo2	Bright13	Cuckoo-Bright	skin	same	16_10	5.96655	9.39109
Cuckoo2	Bright14	Cuckoo-Bright	skin	same	16_10	3.40379	4.05965
Cuckoo2	Bright15	Cuckoo-Bright	skin	different	16_11	3.08875	5.32545
Cuckoo2	Bright16	Cuckoo-Bright	skin	different	16_12	3.73165	4.46177
Cuckoo2	Dark17	Cuckoo-Dark	skin	different	16_12	2.90623	4.17894
Cuckoo2	Bright18	Cuckoo-Bright	skin	same	16_13	4.2209	6.43843
Cuckoo2	Bright19	Cuckoo-Bright	skin	same	16_13	3.04577	6.95473
Cuckoo2	Bright2	Cuckoo-Bright	skin	same	16_2	6.53275	6.3795
Cuckoo2	Bright7	Cuckoo-Bright	skin	same	16_2	7.51173	4.35959
Cuckoo2	Bright4	Cuckoo-Bright	skin	different	16_3	2.7617	7.4758
Cuckoo2	Dark3	Cuckoo-Dark	skin	different	16_3	1.84549	12.0629
Cuckoo2	Bright5	Cuckoo-Bright	skin	different	16_4	5.48459	3.03169
Cuckoo2	Bright6	Cuckoo-Bright	skin	same	16_5	4.67163	4.29531
Cuckoo2	Bright8	Cuckoo-Bright	skin	same	16_6	3.81835	1.69299
Cuckoo2	Dark9	Cuckoo-Dark	skin	same	16_7	5.34276	16.2466
Cuckoo2	Dark10	Cuckoo-Dark	skin	same	16_8	9.65332	15.4964
Cuckoo2	Bright11	Cuckoo-Bright	skin	same	16_9	5.69216	5.7913
Cuckoo2	Bright12	Cuckoo-Bright	skin	same	16_9	4.07352	5.4252
Cuckoo3	Bright1	Cuckoo-Bright	skin	different	17_1	3.08324	3.04328
Cuckoo3	Bright13	Cuckoo-Bright	skin	different	17_10	8.97592	4.87117
Cuckoo3	Bright14	Cuckoo-Bright	skin	different	17_10	5.49438	9.61452
Cuckoo3	Bright15	Cuckoo-Bright	skin	same	17_11	2.6816	10.8803
Cuckoo3	Bright16	Cuckoo-Bright	skin	same	17_12	2.67551	10.0166
Cuckoo3	Dark17	Cuckoo-Dark	skin	same	17_12	3.63106	4.26828
Cuckoo3	Bright18	Cuckoo-Bright	skin	different	17_13	3.46932	10.6293
Cuckoo3	Bright19	Cuckoo-Bright	skin	different	17_13	4.15379	12.5096
Cuckoo3	Bright2	Cuckoo-Bright	skin	different	17_2	5.17946	3.52318
Cuckoo3	Bright7	Cuckoo-Bright	skin	different	17_2	3.41515	5.7152
Cuckoo3	Bright4	Cuckoo-Bright	skin	same	17_3	4.46782	13.0307
Cuckoo3	Dark3	Cuckoo-Dark	skin	same	17_3	4.83706	6.50798
Cuckoo3	Bright5	Cuckoo-Bright	skin	same	17_4	2.11677	8.58656
Cuckoo3	Bright6	Cuckoo-Bright	skin	different	17_5	3.86689	5.50787
Cuckoo3	Bright8	Cuckoo-Bright	skin	different	17_6	3.34215	7.24786
Cuckoo3	Dark9	Cuckoo-Dark	skin	different	17_7	3.03821	10.6917
Cuckoo3	Dark10	Cuckoo-Dark	skin	different	17_8	9.47055	14.9789
Cuckoo3	Bright11	Cuckoo-Bright	skin	different	17_9	4.10519	0.410958
Cuckoo3	Bright12	Cuckoo-Bright	skin	different	17_9	2.51887	0.417528
Bright2	Dark17	Bright-Dark	skin	different	2_12	6.42138	2.49743
Bright7	Dark17	Bright-Dark	skin	different	2_12	4.98443	3.83269
Bright2	Dark3	Bright-Dark	skin	different	2_3	7.34573	10.0312
Bright2	Dark9	Bright-Dark	skin	same	2_7	6.22208	14.2149
Bright7	Dark9	Bright-Dark	skin	same	2_7	4.12479	13.6449
Dark3	Bright13	Bright-Dark	skin	different	3_10	5.52568	7.01908
Dark3	Bright14	Bright-Dark	skin	different	3_10	3.94781	16.1225
Dark3	Bright15	Bright-Dark	skin	same	3_11	3.8135	17.3883
Dark3	Bright16	Bright-Dark	skin	same	3_12	4.6519	16.5246
Bright4	Dark17	Bright-Dark	skin	same	3_12	0.969394	11.786
Dark3	Bright18	Bright-Dark	skin	different	3_13	4.58688	17.1373
Dark3	Bright19	Bright-Dark	skin	different	3_13	3.46001	19.0176
Dark3	Bright7	Bright-Dark	skin	different	3_2	8.69143	11.9362
Dark3	Bright4	Bright-Dark	skin	same	3_3	3.13721	19.5387
Dark3	Bright5	Bright-Dark	skin	same	3_4	6.72768	15.0945
Dark3	Bright6	Bright-Dark	skin	different	3_5	4.97263	12.0159
Dark3	Bright8	Bright-Dark	skin	different	3_6	4.2599	13.7558
Bright4	Dark9	Bright-Dark	skin	different	3_7	6.56657	23.7224
Bright5	Dark17	Bright-Dark	skin	same	4_12	5.57987	7.34189
Bright5	Dark9	Bright-Dark	skin	different	4_7	3.10495	19.2783
Bright6	Dark17	Bright-Dark	skin	different	5_12	2.68405	4.26321
Bright6	Dark9	Bright-Dark	skin	same	5_7	5.4204	16.1996
Bright8	Dark17	Bright-Dark	skin	different	6_12	1.70191	6.0032
Bright8	Dark9	Bright-Dark	skin	same	6_7	5.17028	17.9396
Dark9	Bright13	Bright-Dark	skin	same	7_10	10.8041	11.2028
Dark9	Bright14	Bright-Dark	skin	same	7_10	7.71161	20.3063
Dark9	Bright15	Bright-Dark	skin	different	7_11	5.40462	21.5721
Dark9	Bright16	Bright-Dark	skin	different	7_12	5.25584	20.7084
Dark9	Bright18	Bright-Dark	skin	same	7_13	5.79342	21.321
Dark9	Bright19	Bright-Dark	skin	same	7_13	6.59733	23.2013
Dark10	Bright13	Bright-Dark	skin	same	8_10	13.5717	19.9325
Dark10	Bright14	Bright-Dark	skin	same	8_10	10.9384	29.0359
Dark10	Bright15	Bright-Dark	skin	different	8_11	9.09544	30.3017
Dark10	Bright16	Bright-Dark	skin	different	8_12	8.99323	29.4381
Dark10	Bright18	Bright-Dark	skin	same	8_13	8.50758	30.0507
Dark10	Bright19	Bright-Dark	skin	same	8_13	9.99991	31.931
Dark10	Bright2	Bright-Dark	skin	same	8_2	6.07636	22.9446
Dark10	Bright7	Bright-Dark	skin	same	8_2	12.9665	32.6048
Dark10	Bright4	Bright-Dark	skin	different	8_3	9.68462	32.4521
Dark10	Bright5	Bright-Dark	skin	different	8_4	10.8017	28.008
Dark10	Bright6	Bright-Dark	skin	same	8_5	7.13023	24.9293
Dark10	Bright8	Bright-Dark	skin	same	8_6	7.99389	26.6693
Dark10	Bright11	Bright-Dark	skin	same	8_9	6.95517	19.185
Dark10	Bright12	Bright-Dark	skin	same	8_9	8.26487	19.5511
Bright11	Dark17	Bright-Dark	skin	different	9_12	5.76056	1.48109
Bright12	Dark17	Bright-Dark	skin	different	9_12	3.86948	7.2506
Bright11	Dark3	Bright-Dark	skin	different	9_3	6.91387	6.27156
Bright12	Dark3	Bright-Dark	skin	different	9_3	5.2489	6.63765
Bright11	Dark9	Bright-Dark	skin	same	9_7	5.36715	10.4553
Bright12	Dark9	Bright-Dark	skin	same	9_7	4.53782	10.8214
