# Supplementary material for: Visual discrimination of polymorphic nestlings in a cuckoo-host system
Source: Sci Rep. 2018 Jul 9;8:10359. doi: 10.1038/s41598-018-28710-5 (PMC6037703; doi:10.1038/s41598-018-28710-5)
Supplement: Supplementary file 2 — Dataset 2 [file 41598_2018_28710_MOESM2_ESM.xlsx]

## Sheet: Luminance_age_SciRep
ID	Age	Skin	Site	Reflectance_Green
2014G01.G01c1	0	bright	PGF	0.168
2014G03.G03c1	0	bright	PGF	0.21
2014G03.G03c1	2	bright	PGF	0.2
2014G03.G03c1	3	bright	PGF	0.183
2014G03.G03c2	0	bright	PGF	0.177
2014G03.G03c2	2	bright	PGF	0.176
2014G03.G03c2	3	bright	PGF	0.113
2014G08.G08c1	0	bright	Farino	0.205
2014G08.G08c1	1	bright	Farino	0.201
2014G08.G08c1	2	bright	Farino	0.202
2014G08.G08c1	3	bright	Farino	0.151
2014G08.G08c1	4	bright	Farino	0.232
2014G08.G08c1	9	bright	Farino	0.154
2014G08.G08c1	10	bright	Farino	0.098
2014G08.G08c2	0	bright	Farino	0.192
2014G08.G08c2	1	bright	Farino	0.15
2014G08.G08c2	3	bright	Farino	0.157
2014G08.G08c2	5	bright	Farino	0.205
2014G08.G08c2	6	bright	Farino	0.155
2014G08.G08c2	7	bright	Farino	0.202
2014G08.G08c2	8	bright	Farino	0.191
2014G08.G08c2	9	bright	Farino	0.174
2014G08.G08c2	10	bright	Farino	0.121
2014G09.G09c1	0	dark	PGF	0.101
2014G12.G12c1	0	bright	Farino	0.172
2014G12.G12c1	1	bright	Farino	0.161
2014G12.G12c1	2	bright	Farino	0.188
2014G12.G12c1	3	bright	Farino	0.199
2014G13.G13c1	0	dark	Farino	0.117
2014G13.G13c1	1	dark	Farino	0.135
2014G13.G13c1	2	dark	Farino	0.113
2014G13.G13c1	5	dark	Farino	0.13
2014G13.G13c1	6	dark	Farino	0.125
2014G13.G13c1	8	dark	Farino	0.139
2014G13.G13c1	9	dark	Farino	0.096
2014G13.G13c1	10	dark	Farino	0.119
2014G13.G13c1	11	dark	Farino	0.105
2014G13.G13c2	0	bright	Farino	0.149
2014G13.G13c2	1	bright	Farino	0.18
2014G13.G13c2	3	bright	Farino	0.137
2014G13.G13c2	4	bright	Farino	0.092
2014G13.G13c2	5	bright	Farino	0.142
2014G13.G13c2	7	bright	Farino	0.124
2014G13.G13c2	9	bright	Farino	0.13
2014G13.G13c2	10	bright	Farino	0.103
2014G13.G13c2	11	bright	Farino	0.175
2014G13.G13c3	3	bright	Farino	0.127
2014G13.G13c3	5	bright	Farino	0.145
2014G13.G13c3	6	bright	Farino	0.18
2014G13.G13c3	7	bright	Farino	0.18
2014G14.G14c1	0	bright	Farino	0.223
2014G14.G14c1	1	bright	Farino	0.219
2014G14.G14c1	2	bright	Farino	0.187
2014G14.G14c1	3	bright	Farino	0.165
2014G14.G14c1	6	bright	Farino	0.153
2014G14.G14c1	7	bright	Farino	0.149
2014G14.G14c1	8	bright	Farino	0.122
2014G14.G14c1	10	bright	Farino	0.142
2014G14.G14c1	11	bright	Farino	0.101
2014G14.G14c2	0	bright	Farino	0.208
2014G14.G14c2	1	bright	Farino	0.199
2014G14.G14c2	2	bright	Farino	0.192
2014G14.G14c2	3	bright	Farino	0.192
2014G14.G14c2	4	bright	Farino	0.185
2014G14.G14c2	5	bright	Farino	0.189
2014G14.G14c2	6	bright	Farino	0.165
2014G14.G14c2	7	bright	Farino	0.093
2014G14.G14c2	9	bright	Farino	0.128
2014G14.G14c2	10	bright	Farino	0.163
2014G17.G17c1	0	bright	PGF	0.225
2014G18.G18c1	2	bright	Farino	0.179
2014G18.G18c1	4	bright	Farino	0.173
2014G18.G18c1	5	bright	Farino	0.19
2014G18.G18c1	6	bright	Farino	0.22
2014G18.G18c1	7	bright	Farino	0.192
2014G18.G18c1	10	bright	Farino	0.143
2014G18.G18c2	0	bright	Farino	0.189
2014G18.G18c2	1	bright	Farino	0.177
2014G18.G18c2	2	bright	Farino	0.188
2014G18.G18c2	4	bright	Farino	0.204
2014G18.G18c2	5	bright	Farino	0.202
2014G18.G18c2	6	bright	Farino	0.159
2014G18.G18c2	7	bright	Farino	0.18
2014G18.G18c2	11	bright	Farino	0.081
2014G19.G19c1	0	bright	Farino	0.202
2014G26.G26c1	3	dark	Farino	0.166
2014G26.G26c1	4	dark	Farino	0.137
2014G26.G26c1	5	dark	Farino	0.136
2014G26.G26c1	7	dark	Farino	0.123
2014G26.G26c1	8	dark	Farino	0.123
2014G26.G26c1	9	dark	Farino	0.122
2014G26.G26c1	10	dark	Farino	0.096
2014G26.G26c2	3	dark	Farino	0.15
2014G26.G26c2	4	dark	Farino	0.156
2014G26.G26c2	5	dark	Farino	0.168
2014G26.G26c2	7	dark	Farino	0.096
2014G26.G26c2	8	dark	Farino	0.104
2014G26.G26c2	9	dark	Farino	0.077
2014G26.G26c2	11	dark	Farino	0.137
2014G27.G27c1	0	dark	Farino	0.133
2014G27.G27c1	1	dark	Farino	0.129
2014G27.G27c1	2	dark	Farino	0.126
2014G27.G27c1	3	dark	Farino	0.147
2014G27.G27c2	0	bright	Farino	0.18
2014G27.G27c2	1	bright	Farino	0.152
2014G27.G27c2	2	bright	Farino	0.214
2014G27.G27c2	3	bright	Farino	0.232
2014G27.G27c3	0	bright	Farino	0.186
2014G27.G27c3	1	bright	Farino	0.144
2014G30.G30c2	0	bright	PGF	0.203
2014G31.G31c1	3	bright	Farino	0.168
2014G31.G31c1	4	bright	Farino	0.138
2014G31.G31c1	5	bright	Farino	0.175
2014G31.G31c1	6	bright	Farino	0.151
2014G31.G31c1	7	bright	Farino	0.206
2014G31.G31c2	3	bright	Farino	0.198
2014G31.G31c2	4	bright	Farino	0.146
2014G31.G31c2	5	bright	Farino	0.132
2014G31.G31c2	6	bright	Farino	0.127
2014G31.G31c2	7	bright	Farino	0.146
2014G31.G31c3	3	bright	Farino	0.139
2014G31.G31c3	4	bright	Farino	0.138
2014G33.G33c1	0	dark	Farino	0.127
2014G33.G33c1	1	dark	Farino	0.221
2014G33.G33c1	2	dark	Farino	0.165
2014G33.G33c1	3	dark	Farino	0.093
2014G33.G33c1	4	dark	Farino	0.227
2014G33.G33c1	6	dark	Farino	0.158
2014G33.G33c1	7	dark	Farino	0.101
2014G33.G33c1	8	dark	Farino	0.125
2014G33.G33c1	10	dark	Farino	0.173
2014G33.G33c1	11	dark	Farino	0.074
2014G33.G33c2	0	bright	Farino	0.224
2014G33.G33c2	2	bright	Farino	0.117
2014G33.G33c2	3	bright	Farino	0.223
2014G33.G33c2	7	bright	Farino	0.223
2014G33.G33c2	8	bright	Farino	0.147
2014G33.G33c3	0	bright	Farino	0.194
2014G33.G33c3	4	bright	Farino	0.148
2014G34.G34c1	0	bright	Moindou	0.197
2014G34.G34c2	0	dark	Moindou	0.183
2014G35.G35c1	0	bright	Moindou	0.213
2014G35.G35c2	0	bright	Moindou	0.215
2014G36.G36c1	0	bright	Farino	0.207
2014G36.G36c1	2	bright	Farino	0.175
2014G36.G36c1	3	bright	Farino	0.151
2014G36.G36c1	4	bright	Farino	0.185
2014G36.G36c1	5	bright	Farino	0.177
2014G36.G36c1	6	bright	Farino	0.178
2014G36.G36c1	7	bright	Farino	0.131
2014G36.G36c1	8	bright	Farino	0.138
2014G36.G36c1	9	bright	Farino	0.143
2014G36.G36c1	11	bright	Farino	0.148
2014G36.G36c2	0	bright	Farino	0.191
2014G36.G36c2	1	bright	Farino	0.184
2014G36.G36c2	2	bright	Farino	0.178
2014G36.G36c2	4	bright	Farino	0.178
2014G36.G36c2	5	bright	Farino	0.133
2014G36.G36c2	8	bright	Farino	0.132
2014G36.G36c2	10	bright	Farino	0.198
2014G36.G36c3	0	bright	Farino	0.203
2014G36.G36c3	2	bright	Farino	0.152
2014G36.G36c3	3	bright	Farino	0.19
2014G36.G36c3	4	bright	Farino	0.182
2014G36.G36c3	5	bright	Farino	0.156
2014G36.G36c3	7	bright	Farino	0.189
2014G36.G36c3	9	bright	Farino	0.164
2014G38.G38c1	0	bright	Farino	0.201
2014G38.G38c2	0	bright	Farino	0.234
2014G39.G39c1	2	dark	PGF	0.134
2014G39.G39c1	3	dark	PGF	0.097
2014G39.G39c1	5	dark	PGF	0.145
2014G39.G39c2	2	bright	PGF	0.213
2014G39.G39c2	3	bright	PGF	0.183
2014G39.G39c2	5	bright	PGF	0.186
2014G41.G41c1	0	bright	Farino	0.178
2014G41.G41c1	1	bright	Farino	0.207
2014G41.G41c1	2	bright	Farino	0.211
2014G41.G41c1	4	bright	Farino	0.145
2014G41.G41c1	5	bright	Farino	0.168
2014G41.G41c1	7	bright	Farino	0.176
2014G41.G41c1	8	bright	Farino	0.176
2014G41.G41c1	9	bright	Farino	0.193
2014G41.G41c1	11	bright	Farino	0.144
2014G43.G43c1	0	bright	Moindou	0.191
2014G43.G43c1	4	bright	Moindou	0.162
2014G43.G43c1	6	bright	Moindou	0.109
2014G48.G48c1	1	bright	Farino	0.118
2014G48.G48c1	5	bright	Farino	0.163
2014G48.G48c1	7	bright	Farino	0.13
2014G48.G48c2	0	bright	Farino	0.232
2014G48.G48c2	4	bright	Farino	0.099
2014G48.G48c2	6	bright	Farino	0.162
2014G51.G51c1	0	bright	PGF	0.165
2014G51.G51c2	0	bright	PGF	0.201
2014G51.G51c2	8	bright	PGF	0.128
2014G51.G51c3	6	bright	PGF	0.192
2014G51.G51c3	8	bright	PGF	0.165
2014G52.G52c1	0	bright	PGF	0.167
2014G52.G52c1	4	bright	PGF	0.132
2014G52.G52c1	5	bright	PGF	0.192
2014G52.G52c2	1	bright	PGF	0.163
2014G53.G53c1	2	dark	PGF	0.136
2014G53.G53c1	5	dark	PGF	0.093
2014G53.G53c1	7	dark	PGF	0.184
2014G53.G53c2	2	dark	PGF	0.032
2014G53.G53c2	5	dark	PGF	0.115
2014G53.G53c2	7	dark	PGF	0.172
2014G55.G55c1	2	bright	PGF	0.167
2014G56.G56c1	1	bright	Farino	0.192
2014G56.G56c1	6	bright	Farino	0.111
2014G61.G61c1	0	dark	Bourail	0.147
2014G61.G61c2	0	bright	Bourail	0.172
2014G66.G66c1	0	dark	PGF	0.148
2014G66.G66c2	2	bright	PGF	0.146
2014G66.G66c3	0	bright	PGF	0.191
2014G66.G66c3	2	bright	PGF	0.176
2014G66.G66c3	4	bright	PGF	0.176
2014G70.G70c1	0	bright	PGF	0.131
2014G70.G70c1	1	bright	PGF	0.191
2014G70.G70c1	2	bright	PGF	0.173
2014G70.G70c2	0	bright	PGF	0.23
2014G70.G70c2	1	bright	PGF	0.201
2014G70.G70c2	2	bright	PGF	0.149
2014G70.G70c2	8	bright	PGF	0.117
2014G70.G70c3	0	bright	PGF	0.231
2014G70.G70c3	1	bright	PGF	0.216
2014G70.G70c3	2	bright	PGF	0.178
2014G72.G72c1	0	bright	PGF	0.201
2014G72.G72c2	0	bright	PGF	0.239
2014G72.G72c3	0	bright	PGF	0.274
2014G72.G72c3	4	bright	PGF	0.126
2014G73.G73c2	3	dark	PGF	0.156
2014G73.G73c2	4	dark	PGF	0.156
2014G74.G74c1	0	bright	PGF	0.211
2014G74.G74c1	4	bright	PGF	0.193
2014G74.G74c1	6	bright	PGF	0.161
2014G74.G74c1	7	bright	PGF	0.18
2014G74.G74c1	9	bright	PGF	0.115
2015G05.G05c1	1	bright	Farino	0.132
2015G05.G05c1	2	bright	Farino	0.145
2015G05.G05c1	3	bright	Farino	0.157
2015G05.G05c1	4	bright	Farino	0.128
2015G05.G05c1	5	bright	Farino	0.141
2015G09.G09c1	4	bright	Farino	0.078
2015G09.G09c1	5	bright	Farino	0.098
2015G09.G09c1	6	bright	Farino	0.157
2015G09.G09c2	3	bright	Farino	0.129
2015G09.G09c2	4	bright	Farino	0.137
2015G10.G10c1	0	bright	Farino	0.144
2015G10.G10c1	1	bright	Farino	0.158
2015G10.G10c2	0	bright	Farino	0.111
2015G12.G12c1	4	bright	PGF	0.185
2015G12.G12c1	5	bright	PGF	0.1
2015G12.G12c2	4	bright	PGF	0.126
2015G12.G12c2	5	bright	PGF	0.142
2015G12.G12c2	6	bright	PGF	0.149
2015G12.G12c2	7	bright	PGF	0.166
2015G13.G13c1	4	bright	Farino	0.157
2015G14.G14c1	0	bright	Farino	0.171
2015G14.G14c1	1	bright	Farino	0.144
2015G14.G14c1	3	bright	Farino	0.134
2015G14.G14c1	5	bright	Farino	0.139
2015G15.G15c1	0	dark	Farino	0.076
2015G15.G15c1	1	dark	Farino	0.097
2015G15.G15c1	2	dark	Farino	0.107
2015G15.G15c1	3	dark	Farino	0.109
2015G15.G15c1	4	dark	Farino	0.102
2015G15.G15c1	7	dark	Farino	0.109
2015G19.G19c1	2	dark	PGF	0.065
2015G19.G19c1	3	dark	PGF	0.093
2015G19.G19c2	0	bright	PGF	0.188
2015G19.G19c2	2	bright	PGF	0.154
2015G19.G19c2	3	bright	PGF	0.172
2015G19.G19c2	5	bright	PGF	0.134
2015G19.G19c2	6	bright	PGF	0.195
2015G20.G20c1	1	bright	PGF	0.137
2015G20.G20c1	4	bright	PGF	0.163
2015G20.G20c1	7	bright	PGF	0.156
2015G20.G20c2	0	bright	PGF	0.122
2015G20.G20c2	3	bright	PGF	0.17
2015G20.G20c2	5	bright	PGF	0.136
2015G20.G20c2	6	bright	PGF	0.166
2015G22.G22c1	0	bright	Farino	0.131
2015G22.G22c1	1	bright	Farino	0.165
2015G22.G22c1	2	bright	Farino	0.087
2015G22.G22c1	3	bright	Farino	0.161
2015G22.G22c1	4	bright	Farino	0.191
2015G22.G22c1	5	bright	Farino	0.132
2015G22.G22c1	6	bright	Farino	0.157
2015G22.G22c2	0	bright	Farino	0.115
2015G22.G22c2	1	bright	Farino	0.139
2015G22.G22c2	2	bright	Farino	0.14
2015G22.G22c2	3	bright	Farino	0.149
2015G22.G22c2	4	bright	Farino	0.152
2015G22.G22c2	5	bright	Farino	0.148
2015G22.G22c2	6	bright	Farino	0.171
2015G23.G23c1	0	dark	Farino	0.056
2015G23.G23c1	2	dark	Farino	0.093
2015G23.G23c1	3	dark	Farino	0.091
2015G23.G23c1	4	dark	Farino	0.082
2015G23.G23c1	5	dark	Farino	0.089
2015G23.G23c1	6	dark	Farino	0.073
2015G23.G23c2	2	bright	Farino	0.152
2015G23.G23c2	3	bright	Farino	0.143
2015G23.G23c2	4	bright	Farino	0.142
2015G23.G23c2	5	bright	Farino	0.128
2015G29.G29c1	0	dark	Farino	0.109
2015G29.G29c1	1	dark	Farino	0.082
2015G29.G29c1	2	dark	Farino	0.092
2015G29.G29c1	3	dark	Farino	0.107
2015G29.G29c1	4	dark	Farino	0.11
2015G29.G29c1	5	dark	Farino	0.11
2015G29.G29c1	7	dark	Farino	0.116
2015G32.G32c1	2	bright	Farino	0.185
2015G32.G32c1	3	bright	Farino	0.148
2015G32.G32c1	4	bright	Farino	0.122
2015G32.G32c1	5	bright	Farino	0.103
2015G32.G32c2	2	bright	Farino	0.098
2015G32.G32c2	3	bright	Farino	0.134
2015G32.G32c2	4	bright	Farino	0.11
2015G37.G37c1	0	bright	Farino	0.132
2015G37.G37c1	1	bright	Farino	0.151
2015G37.G37c1	2	bright	Farino	0.145
2015G37.G37c1	3	bright	Farino	0.128
2015G37.G37c1	4	bright	Farino	0.163
2015G37.G37c1	5	bright	Farino	0.143
2015G37.G37c2	0	bright	Farino	0.109
2015G37.G37c2	1	bright	Farino	0.152
2015G37.G37c2	2	bright	Farino	0.155
2015G37.G37c2	3	bright	Farino	0.131
2015G37.G37c2	4	bright	Farino	0.167
2015G37.G37c2	5	bright	Farino	0.143
2015G43.G43c1	1	bright	Farino	0.157
2015G43.G43c2	1	bright	Farino	0.15
2015G43.G43c2	4	bright	Farino	0.135
