# Supplementary material for: Visual discrimination of polymorphic nestlings in a cuckoo-host system
Source: Sci Rep. 2018 Jul 9;8:10359. doi: 10.1038/s41598-018-28710-5 (PMC6037703; doi:10.1038/s41598-018-28710-5)
Supplement: Supplementary file 3 — Dataset 3 [file 41598_2018_28710_MOESM3_ESM.xlsx]

## Sheet: Pattern_dataset_SciRep
SampleA	SampleB	Comparison	ROI	Site	Pair_ID	Patt_diff	Patt_log
Bright01	Cuckoo01	Cuckoo-Bright	dorsum	different	1_43	3935.68	8.28
Bright01	Cuckoo02	Cuckoo-Bright	dorsum	different	1_44	1214.73	7.1
Bright01	Cuckoo03	Cuckoo-Bright	dorsum	same	1_45	2830.45	7.95
Bright01	Cuckoo04	Cuckoo-Bright	dorsum	same	1_46	3155.89	8.06
Bright01	Cuckoo05	Cuckoo-Bright	dorsum	same	1_47	4234.55	8.35
Bright01	Cuckoo06	Cuckoo-Bright	dorsum	same	1_48	3475.03	8.15
Bright01	Cuckoo07	Cuckoo-Bright	dorsum	different	1_49	1954.29	7.58
Bright01	Cuckoo08	Cuckoo-Bright	dorsum	different	1_50	3663.69	8.21
Bright01	Dark07	Bright-Dark	dorsum	same	1_5	3003.64	8.01
Bright01	Dark08	Bright-Dark	dorsum	different	1_6	3565.47	8.18
Bright01	Dark16	Bright-Dark	dorsum	different	1_11	1256.71	7.14
Bright01	Dark20	Bright-Dark	dorsum	different	1_13	2513.38	7.83
Bright01	Dark24	Bright-Dark	dorsum	different	1_14	2253.99	7.72
Bright01	Dark41	Bright-Dark	dorsum	different	1_25	2096.66	7.65
Bright01	Dark42	Bright-Dark	dorsum	same	1_8	2061.81	7.63
Bright01	Dark53	Bright-Dark	dorsum	same	1_32	1362.89	7.22
Bright01	Dark59	Bright-Dark	dorsum	different	1_6	3037.18	8.02
Bright01	Dark60	Bright-Dark	dorsum	different	1_37	2252.29	7.72
Bright01	Dark67	Bright-Dark	dorsum	same	1_41	4239.3	8.35
Bright02	Cuckoo01	Cuckoo-Bright	dorsum	different	2_43	3048.3	8.02
Bright02	Cuckoo02	Cuckoo-Bright	dorsum	different	2_44	2234.7	7.71
Bright02	Cuckoo03	Cuckoo-Bright	dorsum	same	2_45	2933.4	7.98
Bright02	Cuckoo04	Cuckoo-Bright	dorsum	same	2_46	2350.1	7.76
Bright02	Cuckoo05	Cuckoo-Bright	dorsum	same	2_47	3170.77	8.06
Bright02	Cuckoo06	Cuckoo-Bright	dorsum	same	2_48	2465.82	7.81
Bright02	Cuckoo07	Cuckoo-Bright	dorsum	different	2_49	1646.43	7.41
Bright02	Cuckoo08	Cuckoo-Bright	dorsum	different	2_50	2777.15	7.93
Bright02	Dark07	Bright-Dark	dorsum	same	2_5	1786.88	7.49
Bright02	Dark08	Bright-Dark	dorsum	different	2_6	4035.11	8.3
Bright02	Dark16	Bright-Dark	dorsum	different	2_11	1849.88	7.52
Bright02	Dark20	Bright-Dark	dorsum	different	2_13	3608.23	8.19
Bright02	Dark24	Bright-Dark	dorsum	different	2_14	719.378	6.58
Bright02	Dark41	Bright-Dark	dorsum	different	2_25	1633.66	7.4
Bright02	Dark42	Bright-Dark	dorsum	same	2_8	698.88	6.55
Bright02	Dark53	Bright-Dark	dorsum	same	2_32	2251	7.72
Bright02	Dark59	Bright-Dark	dorsum	different	2_6	2169.19	7.68
Bright02	Dark60	Bright-Dark	dorsum	different	2_37	3270.73	8.09
Bright02	Dark67	Bright-Dark	dorsum	same	2_41	4498.11	8.41
Bright03	Cuckoo01	Cuckoo-Bright	dorsum	different	2_43	1307.24	7.18
Bright03	Cuckoo02	Cuckoo-Bright	dorsum	different	2_44	3438.34	8.14
Bright03	Cuckoo03	Cuckoo-Bright	dorsum	same	2_45	1640.23	7.4
Bright03	Cuckoo04	Cuckoo-Bright	dorsum	same	2_46	1310.91	7.18
Bright03	Cuckoo05	Cuckoo-Bright	dorsum	same	2_47	1273.28	7.15
Bright03	Cuckoo06	Cuckoo-Bright	dorsum	same	2_48	908.204	6.81
Bright03	Cuckoo07	Cuckoo-Bright	dorsum	different	2_49	2041.54	7.62
Bright03	Cuckoo08	Cuckoo-Bright	dorsum	different	2_50	1274.05	7.15
Bright03	Dark07	Bright-Dark	dorsum	same	2_5	1066.46	6.97
Bright03	Dark08	Bright-Dark	dorsum	different	2_6	6137.42	8.72
Bright03	Dark16	Bright-Dark	dorsum	different	2_11	3359.53	8.12
Bright03	Dark20	Bright-Dark	dorsum	different	2_13	5430.11	8.6
Bright03	Dark24	Bright-Dark	dorsum	different	2_14	2818.49	7.94
Bright03	Dark41	Bright-Dark	dorsum	different	2_25	3761.69	8.23
Bright03	Dark42	Bright-Dark	dorsum	same	2_8	2425.57	7.79
Bright03	Dark53	Bright-Dark	dorsum	same	2_32	3729	8.22
Bright03	Dark59	Bright-Dark	dorsum	different	2_6	4214.91	8.35
Bright03	Dark60	Bright-Dark	dorsum	different	2_37	5147.26	8.55
Bright03	Dark67	Bright-Dark	dorsum	same	2_41	6631.05	8.8
Bright04	Cuckoo01	Cuckoo-Bright	dorsum	different	3_43	1882.15	7.54
Bright04	Cuckoo02	Cuckoo-Bright	dorsum	different	3_44	2511.04	7.83
Bright04	Cuckoo03	Cuckoo-Bright	dorsum	same	3_45	1905.32	7.55
Bright04	Cuckoo04	Cuckoo-Bright	dorsum	same	3_46	1363.9	7.22
Bright04	Cuckoo05	Cuckoo-Bright	dorsum	same	3_47	2061.53	7.63
Bright04	Cuckoo06	Cuckoo-Bright	dorsum	same	3_48	1320.86	7.19
Bright04	Cuckoo07	Cuckoo-Bright	dorsum	different	3_49	1045.25	6.95
Bright04	Cuckoo08	Cuckoo-Bright	dorsum	different	3_50	1610.99	7.38
Bright04	Dark07	Bright-Dark	dorsum	same	3_5	896.106	6.8
Bright04	Dark08	Bright-Dark	dorsum	different	3_6	5004.01	8.52
Bright04	Dark16	Bright-Dark	dorsum	different	3_11	2226.12	7.71
Bright04	Dark20	Bright-Dark	dorsum	different	3_13	4433.82	8.4
Bright04	Dark24	Bright-Dark	dorsum	different	3_14	1840.01	7.52
Bright04	Dark41	Bright-Dark	dorsum	different	3_25	2628.28	7.87
Bright04	Dark42	Bright-Dark	dorsum	same	3_8	1353.94	7.21
Bright04	Dark53	Bright-Dark	dorsum	same	3_32	2689.14	7.9
Bright04	Dark59	Bright-Dark	dorsum	different	3_6	3251.24	8.09
Bright04	Dark60	Bright-Dark	dorsum	different	3_37	4107.39	8.32
Bright04	Dark67	Bright-Dark	dorsum	same	3_41	5497.65	8.61
Bright05	Cuckoo01	Cuckoo-Bright	dorsum	different	4_43	1472.22	7.29
Bright05	Cuckoo02	Cuckoo-Bright	dorsum	same	4_44	2939.2	7.99
Bright05	Cuckoo03	Cuckoo-Bright	dorsum	different	4_45	1651.57	7.41
Bright05	Cuckoo04	Cuckoo-Bright	dorsum	different	4_46	1334.16	7.2
Bright05	Cuckoo05	Cuckoo-Bright	dorsum	different	4_47	1501.87	7.31
Bright05	Cuckoo06	Cuckoo-Bright	dorsum	different	4_48	868.641	6.77
Bright05	Cuckoo07	Cuckoo-Bright	dorsum	same	4_49	1569.99	7.36
Bright05	Cuckoo08	Cuckoo-Bright	dorsum	same	4_50	1293.44	7.17
Bright05	Dark07	Bright-Dark	dorsum	different	4_5	694.961	6.54
Bright05	Dark08	Bright-Dark	dorsum	same	4_6	5863.51	8.68
Bright05	Dark16	Bright-Dark	dorsum	same	4_11	3085.62	8.03
Bright05	Dark20	Bright-Dark	dorsum	same	4_13	4958.56	8.51
Bright05	Dark24	Bright-Dark	dorsum	different	4_14	2544.59	7.84
Bright05	Dark41	Bright-Dark	dorsum	different	4_25	3487.78	8.16
Bright05	Dark42	Bright-Dark	dorsum	different	4_8	2151.67	7.67
Bright05	Dark53	Bright-Dark	dorsum	different	4_32	3371.94	8.12
Bright05	Dark59	Bright-Dark	dorsum	same	4_6	3941	8.28
Bright05	Dark60	Bright-Dark	dorsum	same	4_37	4771.25	8.47
Bright05	Dark67	Bright-Dark	dorsum	different	4_41	6357.15	8.76
Bright06	Cuckoo01	Cuckoo-Bright	dorsum	different	4_43	2449.92	7.8
Bright06	Cuckoo02	Cuckoo-Bright	dorsum	same	4_44	2889.96	7.97
Bright06	Cuckoo03	Cuckoo-Bright	dorsum	different	4_45	2594.35	7.86
Bright06	Cuckoo04	Cuckoo-Bright	dorsum	different	4_46	1785.46	7.49
Bright06	Cuckoo05	Cuckoo-Bright	dorsum	different	4_47	2491.4	7.82
Bright06	Cuckoo06	Cuckoo-Bright	dorsum	different	4_48	1829.8	7.51
Bright06	Cuckoo07	Cuckoo-Bright	dorsum	same	4_49	1489.91	7.31
Bright06	Cuckoo08	Cuckoo-Bright	dorsum	same	4_50	2268.65	7.73
Bright06	Dark07	Bright-Dark	dorsum	different	4_5	1154.67	7.05
Bright06	Dark08	Bright-Dark	dorsum	same	4_6	4921.2	8.5
Bright06	Dark16	Bright-Dark	dorsum	same	4_11	2047.69	7.62
Bright06	Dark20	Bright-Dark	dorsum	same	4_13	4673.89	8.45
Bright06	Dark24	Bright-Dark	dorsum	different	4_14	1506.66	7.32
Bright06	Dark41	Bright-Dark	dorsum	different	4_25	2449.85	7.8
Bright06	Dark42	Bright-Dark	dorsum	different	4_8	1113.73	7.02
Bright06	Dark53	Bright-Dark	dorsum	different	4_32	2846.17	7.95
Bright06	Dark59	Bright-Dark	dorsum	same	4_6	3132.9	8.05
Bright06	Dark60	Bright-Dark	dorsum	same	4_37	4327.65	8.37
Bright06	Dark67	Bright-Dark	dorsum	different	4_41	5319.21	8.58
Bright09	Cuckoo01	Cuckoo-Bright	dorsum	different	6_43	3271.13	8.09
Bright09	Cuckoo02	Cuckoo-Bright	dorsum	same	6_44	1695.07	7.44
Bright09	Cuckoo03	Cuckoo-Bright	dorsum	different	6_45	2872.26	7.96
Bright09	Cuckoo04	Cuckoo-Bright	dorsum	different	6_46	2554.51	7.85
Bright09	Cuckoo05	Cuckoo-Bright	dorsum	different	6_47	3543.8	8.17
Bright09	Cuckoo06	Cuckoo-Bright	dorsum	different	6_48	2804.92	7.94
Bright09	Cuckoo07	Cuckoo-Bright	dorsum	same	6_49	1561.12	7.35
Bright09	Cuckoo08	Cuckoo-Bright	dorsum	same	6_50	2977.52	8
Bright09	Dark07	Bright-Dark	dorsum	different	6_5	2248.98	7.72
Bright09	Dark08	Bright-Dark	dorsum	same	6_6	3521.74	8.17
Bright09	Dark16	Bright-Dark	dorsum	same	6_11	1509.01	7.32
Bright09	Dark20	Bright-Dark	dorsum	same	6_13	2980.54	8
Bright09	Dark24	Bright-Dark	dorsum	different	6_14	810.768	6.7
Bright09	Dark41	Bright-Dark	dorsum	different	6_25	1156.03	7.05
Bright09	Dark42	Bright-Dark	dorsum	different	6_8	1053.44	6.96
Bright09	Dark53	Bright-Dark	dorsum	different	6_32	1360.82	7.22
Bright09	Dark59	Bright-Dark	dorsum	same	6_6	2049.32	7.63
Bright09	Dark60	Bright-Dark	dorsum	same	6_37	2603.06	7.86
Bright09	Dark67	Bright-Dark	dorsum	different	6_41	4015.38	8.3
Bright10	Cuckoo01	Cuckoo-Bright	dorsum	different	7_43	1051.92	6.96
Bright10	Cuckoo02	Cuckoo-Bright	dorsum	same	7_44	3634.55	8.2
Bright10	Cuckoo03	Cuckoo-Bright	dorsum	different	7_45	1654.22	7.41
Bright10	Cuckoo04	Cuckoo-Bright	dorsum	different	7_46	1201.73	7.09
Bright10	Cuckoo05	Cuckoo-Bright	dorsum	different	7_47	1029.93	6.94
Bright10	Cuckoo06	Cuckoo-Bright	dorsum	different	7_48	749.572	6.62
Bright10	Cuckoo07	Cuckoo-Bright	dorsum	same	7_49	2232.6	7.71
Bright10	Cuckoo08	Cuckoo-Bright	dorsum	same	7_50	1171.55	7.07
Bright10	Dark07	Bright-Dark	dorsum	different	7_5	1262.67	7.14
Bright10	Dark08	Bright-Dark	dorsum	same	7_6	6568.16	8.79
Bright10	Dark16	Bright-Dark	dorsum	same	7_11	3790.27	8.24
Bright10	Dark20	Bright-Dark	dorsum	same	7_13	5621.16	8.63
Bright10	Dark24	Bright-Dark	dorsum	different	7_14	3249.24	8.09
Bright10	Dark41	Bright-Dark	dorsum	different	7_25	4192.43	8.34
Bright10	Dark42	Bright-Dark	dorsum	different	7_8	2856.32	7.96
Bright10	Dark53	Bright-Dark	dorsum	different	7_32	4048.52	8.31
Bright10	Dark59	Bright-Dark	dorsum	same	7_6	4645.65	8.44
Bright10	Dark60	Bright-Dark	dorsum	same	7_37	5461.84	8.61
Bright10	Dark67	Bright-Dark	dorsum	different	7_41	7061.8	8.86
Bright11	Cuckoo01	Cuckoo-Bright	dorsum	different	7_43	1099.75	7
Bright11	Cuckoo02	Cuckoo-Bright	dorsum	same	7_44	3666.01	8.21
Bright11	Cuckoo03	Cuckoo-Bright	dorsum	different	7_45	1819.82	7.51
Bright11	Cuckoo04	Cuckoo-Bright	dorsum	different	7_46	1361.5	7.22
Bright11	Cuckoo05	Cuckoo-Bright	dorsum	different	7_47	840.792	6.73
Bright11	Cuckoo06	Cuckoo-Bright	dorsum	different	7_48	727.52	6.59
Bright11	Cuckoo07	Cuckoo-Bright	dorsum	same	7_49	2401.58	7.78
Bright11	Cuckoo08	Cuckoo-Bright	dorsum	same	7_50	1076.54	6.98
Bright11	Dark07	Bright-Dark	dorsum	different	7_5	1320.14	7.19
Bright11	Dark08	Bright-Dark	dorsum	same	7_6	6980.74	8.85
Bright11	Dark16	Bright-Dark	dorsum	same	7_11	4202.85	8.34
Bright11	Dark20	Bright-Dark	dorsum	same	7_13	5669.81	8.64
Bright11	Dark24	Bright-Dark	dorsum	different	7_14	3661.81	8.21
Bright11	Dark41	Bright-Dark	dorsum	different	7_25	4605.01	8.43
Bright11	Dark42	Bright-Dark	dorsum	different	7_8	3268.89	8.09
Bright11	Dark53	Bright-Dark	dorsum	different	7_32	4461.09	8.4
Bright11	Dark59	Bright-Dark	dorsum	same	7_6	5058.23	8.53
Bright11	Dark60	Bright-Dark	dorsum	same	7_37	5874.42	8.68
Bright11	Dark67	Bright-Dark	dorsum	different	7_41	7474.37	8.92
Bright12	Cuckoo01	Cuckoo-Bright	dorsum	different	8_43	1158.03	7.05
Bright12	Cuckoo02	Cuckoo-Bright	dorsum	different	8_44	3361.43	8.12
Bright12	Cuckoo03	Cuckoo-Bright	dorsum	same	8_45	1603.6	7.38
Bright12	Cuckoo04	Cuckoo-Bright	dorsum	same	8_46	965.188	6.87
Bright12	Cuckoo05	Cuckoo-Bright	dorsum	same	8_47	1148.99	7.05
Bright12	Cuckoo06	Cuckoo-Bright	dorsum	same	8_48	670.114	6.51
Bright12	Cuckoo07	Cuckoo-Bright	dorsum	different	8_49	1946.67	7.57
Bright12	Cuckoo08	Cuckoo-Bright	dorsum	different	8_50	1046.84	6.95
Bright12	Dark07	Bright-Dark	dorsum	same	8_5	989.55	6.9
Bright12	Dark08	Bright-Dark	dorsum	different	8_6	6093.23	8.71
Bright12	Dark16	Bright-Dark	dorsum	different	8_11	3315.34	8.11
Bright12	Dark20	Bright-Dark	dorsum	different	8_13	5335.23	8.58
Bright12	Dark24	Bright-Dark	dorsum	different	8_14	2780	7.93
Bright12	Dark41	Bright-Dark	dorsum	different	8_25	3717.5	8.22
Bright12	Dark42	Bright-Dark	dorsum	same	8_8	2381.39	7.78
Bright12	Dark53	Bright-Dark	dorsum	same	8_32	3619.72	8.19
Bright12	Dark59	Bright-Dark	dorsum	different	8_6	4193.03	8.34
Bright12	Dark60	Bright-Dark	dorsum	different	8_37	5090.15	8.54
Bright12	Dark67	Bright-Dark	dorsum	same	8_41	6586.87	8.79
Bright13	Cuckoo01	Cuckoo-Bright	dorsum	different	9_43	1547.31	7.34
Bright13	Cuckoo02	Cuckoo-Bright	dorsum	same	9_44	2963.23	7.99
Bright13	Cuckoo03	Cuckoo-Bright	dorsum	different	9_45	1639.97	7.4
Bright13	Cuckoo04	Cuckoo-Bright	dorsum	different	9_46	1406.15	7.25
Bright13	Cuckoo05	Cuckoo-Bright	dorsum	different	9_47	1173.53	7.07
Bright13	Cuckoo06	Cuckoo-Bright	dorsum	different	9_48	948.86	6.86
Bright13	Cuckoo07	Cuckoo-Bright	dorsum	same	9_49	1728.68	7.46
Bright13	Cuckoo08	Cuckoo-Bright	dorsum	same	9_50	1092.16	7
Bright13	Dark07	Bright-Dark	dorsum	different	9_5	712.255	6.57
Bright13	Dark08	Bright-Dark	dorsum	same	9_6	6482.97	8.78
Bright13	Dark16	Bright-Dark	dorsum	same	9_11	3705.08	8.22
Bright13	Dark20	Bright-Dark	dorsum	same	9_13	5000.26	8.52
Bright13	Dark24	Bright-Dark	dorsum	different	9_14	3164.05	8.06
Bright13	Dark41	Bright-Dark	dorsum	different	9_25	4107.24	8.32
Bright13	Dark42	Bright-Dark	dorsum	different	9_8	2771.13	7.93
Bright13	Dark53	Bright-Dark	dorsum	different	9_32	3963.33	8.28
Bright13	Dark59	Bright-Dark	dorsum	same	9_6	4560.46	8.43
Bright13	Dark60	Bright-Dark	dorsum	same	9_37	5376.65	8.59
Bright13	Dark67	Bright-Dark	dorsum	different	9_41	6976.61	8.85
Bright14	Cuckoo01	Cuckoo-Bright	dorsum	different	9_43	1320.52	7.19
Bright14	Cuckoo02	Cuckoo-Bright	dorsum	same	9_44	3298.49	8.1
Bright14	Cuckoo03	Cuckoo-Bright	dorsum	different	9_45	1736.83	7.46
Bright14	Cuckoo04	Cuckoo-Bright	dorsum	different	9_46	981.304	6.89
Bright14	Cuckoo05	Cuckoo-Bright	dorsum	different	9_47	1360.42	7.22
Bright14	Cuckoo06	Cuckoo-Bright	dorsum	different	9_48	764.618	6.64
Bright14	Cuckoo07	Cuckoo-Bright	dorsum	same	9_49	1870.99	7.53
Bright14	Cuckoo08	Cuckoo-Bright	dorsum	same	9_50	1183.27	7.08
Bright14	Dark07	Bright-Dark	dorsum	different	9_5	928.358	6.83
Bright14	Dark08	Bright-Dark	dorsum	same	9_6	5807.22	8.67
Bright14	Dark16	Bright-Dark	dorsum	same	9_11	3029.33	8.02
Bright14	Dark20	Bright-Dark	dorsum	same	9_13	5259.56	8.57
Bright14	Dark24	Bright-Dark	dorsum	different	9_14	2515.24	7.83
Bright14	Dark41	Bright-Dark	dorsum	different	9_25	3431.49	8.14
Bright14	Dark42	Bright-Dark	dorsum	different	9_8	2095.38	7.65
Bright14	Dark53	Bright-Dark	dorsum	different	9_32	3557.12	8.18
Bright14	Dark59	Bright-Dark	dorsum	same	9_6	3928.27	8.28
Bright14	Dark60	Bright-Dark	dorsum	same	9_37	4975.37	8.51
Bright14	Dark67	Bright-Dark	dorsum	different	9_41	6300.86	8.75
Bright15	Cuckoo01	Cuckoo-Bright	dorsum	different	10_43	1575.77	7.36
Bright15	Cuckoo02	Cuckoo-Bright	dorsum	same	10_44	2497.74	7.82
Bright15	Cuckoo03	Cuckoo-Bright	dorsum	different	10_45	1504.29	7.32
Bright15	Cuckoo04	Cuckoo-Bright	dorsum	different	10_46	1348.7	7.21
Bright15	Cuckoo05	Cuckoo-Bright	dorsum	different	10_47	1329.18	7.19
Bright15	Cuckoo06	Cuckoo-Bright	dorsum	different	10_48	1015.36	6.92
Bright15	Cuckoo07	Cuckoo-Bright	dorsum	same	10_49	1243.99	7.13
Bright15	Cuckoo08	Cuckoo-Bright	dorsum	same	10_50	1089	6.99
Bright15	Dark07	Bright-Dark	dorsum	different	10_5	442.953	6.09
Bright15	Dark08	Bright-Dark	dorsum	same	10_6	5965.04	8.69
Bright15	Dark16	Bright-Dark	dorsum	same	10_11	3187.15	8.07
Bright15	Dark20	Bright-Dark	dorsum	same	10_13	4472.77	8.41
Bright15	Dark24	Bright-Dark	dorsum	different	10_14	2646.11	7.88
Bright15	Dark41	Bright-Dark	dorsum	different	10_25	3589.31	8.19
Bright15	Dark42	Bright-Dark	dorsum	different	10_8	2253.19	7.72
Bright15	Dark53	Bright-Dark	dorsum	different	10_32	3445.39	8.14
Bright15	Dark59	Bright-Dark	dorsum	same	10_6	4042.53	8.3
Bright15	Dark60	Bright-Dark	dorsum	same	10_37	4858.72	8.49
Bright15	Dark67	Bright-Dark	dorsum	different	10_41	6458.67	8.77
Bright17	Cuckoo01	Cuckoo-Bright	dorsum	different	11_43	2805.07	7.94
Bright17	Cuckoo02	Cuckoo-Bright	dorsum	same	11_44	1285.3	7.16
Bright17	Cuckoo03	Cuckoo-Bright	dorsum	different	11_45	2413.54	7.79
Bright17	Cuckoo04	Cuckoo-Bright	dorsum	different	11_46	2279.86	7.73
Bright17	Cuckoo05	Cuckoo-Bright	dorsum	different	11_47	3103.93	8.04
Bright17	Cuckoo06	Cuckoo-Bright	dorsum	different	11_48	2344.42	7.76
Bright17	Cuckoo07	Cuckoo-Bright	dorsum	same	11_49	1181.32	7.07
Bright17	Cuckoo08	Cuckoo-Bright	dorsum	same	11_50	2533.07	7.84
Bright17	Dark07	Bright-Dark	dorsum	different	11_5	1809.11	7.5
Bright17	Dark08	Bright-Dark	dorsum	same	11_6	3961.61	8.28
Bright17	Dark16	Bright-Dark	dorsum	same	11_11	1416.35	7.26
Bright17	Dark20	Bright-Dark	dorsum	same	11_13	3119.17	8.05
Bright17	Dark24	Bright-Dark	dorsum	different	11_14	1304.98	7.17
Bright17	Dark41	Bright-Dark	dorsum	different	11_25	1660.86	7.42
Bright17	Dark42	Bright-Dark	dorsum	different	11_8	1155.8	7.05
Bright17	Dark53	Bright-Dark	dorsum	different	11_32	1619.33	7.39
Bright17	Dark59	Bright-Dark	dorsum	same	11_6	2485.37	7.82
Bright17	Dark60	Bright-Dark	dorsum	same	11_37	2936.89	7.99
Bright17	Dark67	Bright-Dark	dorsum	different	11_41	4455.24	8.4
Bright18	Cuckoo01	Cuckoo-Bright	dorsum	different	11_43	3011.25	8.01
Bright18	Cuckoo02	Cuckoo-Bright	dorsum	same	11_44	1892.48	7.55
Bright18	Cuckoo03	Cuckoo-Bright	dorsum	different	11_45	2772.29	7.93
Bright18	Cuckoo04	Cuckoo-Bright	dorsum	different	11_46	2450.81	7.8
Bright18	Cuckoo05	Cuckoo-Bright	dorsum	different	11_47	3271.3	8.09
Bright18	Cuckoo06	Cuckoo-Bright	dorsum	different	11_48	2511.79	7.83
Bright18	Cuckoo07	Cuckoo-Bright	dorsum	same	11_49	1534.61	7.34
Bright18	Cuckoo08	Cuckoo-Bright	dorsum	same	11_50	2720.9	7.91
Bright18	Dark07	Bright-Dark	dorsum	different	11_5	2031.11	7.62
Bright18	Dark08	Bright-Dark	dorsum	same	11_6	3794.24	8.24
Bright18	Dark16	Bright-Dark	dorsum	same	11_11	1022.71	6.93
Bright18	Dark20	Bright-Dark	dorsum	same	11_13	3351.06	8.12
Bright18	Dark24	Bright-Dark	dorsum	different	11_14	1402.1	7.25
Bright18	Dark41	Bright-Dark	dorsum	different	11_25	1527.54	7.33
Bright18	Dark42	Bright-Dark	dorsum	different	11_8	1209.91	7.1
Bright18	Dark53	Bright-Dark	dorsum	different	11_32	1591.47	7.37
Bright18	Dark59	Bright-Dark	dorsum	same	11_6	2156.62	7.68
Bright18	Dark60	Bright-Dark	dorsum	same	11_37	3009.73	8.01
Bright18	Dark67	Bright-Dark	dorsum	different	11_41	4287.88	8.36
Bright19	Cuckoo01	Cuckoo-Bright	dorsum	different	12_43	2219.48	7.71
Bright19	Cuckoo02	Cuckoo-Bright	dorsum	different	12_44	3122.39	8.05
Bright19	Cuckoo03	Cuckoo-Bright	dorsum	same	12_45	2325.7	7.75
Bright19	Cuckoo04	Cuckoo-Bright	dorsum	same	12_46	1573	7.36
Bright19	Cuckoo05	Cuckoo-Bright	dorsum	same	12_47	2302.18	7.74
Bright19	Cuckoo06	Cuckoo-Bright	dorsum	same	12_48	1599.35	7.38
Bright19	Cuckoo07	Cuckoo-Bright	dorsum	different	12_49	1655.94	7.41
Bright19	Cuckoo08	Cuckoo-Bright	dorsum	different	12_50	1998.21	7.6
Bright19	Dark07	Bright-Dark	dorsum	same	12_5	1199.4	7.09
Bright19	Dark08	Bright-Dark	dorsum	different	12_6	4992.54	8.52
Bright19	Dark16	Bright-Dark	dorsum	different	12_11	2066.31	7.63
Bright19	Dark20	Bright-Dark	dorsum	different	12_13	4944.51	8.51
Bright19	Dark24	Bright-Dark	dorsum	different	12_14	1594.91	7.37
Bright19	Dark41	Bright-Dark	dorsum	different	12_25	2478.63	7.82
Bright19	Dark42	Bright-Dark	dorsum	same	12_8	1136.19	7.04
Bright19	Dark53	Bright-Dark	dorsum	same	12_32	2950.54	7.99
Bright19	Dark59	Bright-Dark	dorsum	different	12_6	3324.99	8.11
Bright19	Dark60	Bright-Dark	dorsum	different	12_37	4528.6	8.42
Bright19	Dark67	Bright-Dark	dorsum	same	12_41	5330.23	8.58
Bright21	Cuckoo01	Cuckoo-Bright	dorsum	different	13_43	2062.75	7.63
Bright21	Cuckoo02	Cuckoo-Bright	dorsum	same	13_44	2055.87	7.63
Bright21	Cuckoo03	Cuckoo-Bright	dorsum	different	13_45	1960.71	7.58
Bright21	Cuckoo04	Cuckoo-Bright	dorsum	different	13_46	1756.07	7.47
Bright21	Cuckoo05	Cuckoo-Bright	dorsum	different	13_47	1811.34	7.5
Bright21	Cuckoo06	Cuckoo-Bright	dorsum	different	13_48	1472.95	7.3
Bright21	Cuckoo07	Cuckoo-Bright	dorsum	same	13_49	1127.1	7.03
Bright21	Cuckoo08	Cuckoo-Bright	dorsum	same	13_50	1572.19	7.36
Bright21	Dark07	Bright-Dark	dorsum	different	13_5	713.408	6.57
Bright21	Dark08	Bright-Dark	dorsum	same	13_6	5534.03	8.62
Bright21	Dark16	Bright-Dark	dorsum	same	13_11	2756.14	7.92
Bright21	Dark20	Bright-Dark	dorsum	same	13_13	4061.09	8.31
Bright21	Dark24	Bright-Dark	dorsum	different	13_14	2215.11	7.7
Bright21	Dark41	Bright-Dark	dorsum	different	13_25	3158.3	8.06
Bright21	Dark42	Bright-Dark	dorsum	different	13_8	1822.19	7.51
Bright21	Dark53	Bright-Dark	dorsum	different	13_32	3014.39	8.01
Bright21	Dark59	Bright-Dark	dorsum	same	13_6	3611.52	8.19
Bright21	Dark60	Bright-Dark	dorsum	same	13_37	4427.71	8.4
Bright21	Dark67	Bright-Dark	dorsum	different	13_41	6027.67	8.7
Bright22	Cuckoo01	Cuckoo-Bright	dorsum	different	13_43	2082.57	7.64
Bright22	Cuckoo02	Cuckoo-Bright	dorsum	same	13_44	2204.48	7.7
Bright22	Cuckoo03	Cuckoo-Bright	dorsum	different	13_45	1984.09	7.59
Bright22	Cuckoo04	Cuckoo-Bright	dorsum	different	13_46	1899.31	7.55
Bright22	Cuckoo05	Cuckoo-Bright	dorsum	different	13_47	2211.51	7.7
Bright22	Cuckoo06	Cuckoo-Bright	dorsum	different	13_48	1581.37	7.37
Bright22	Cuckoo07	Cuckoo-Bright	dorsum	same	13_49	1249.93	7.13
Bright22	Cuckoo08	Cuckoo-Bright	dorsum	same	13_50	1822.63	7.51
Bright22	Dark07	Bright-Dark	dorsum	different	13_5	1266.04	7.14
Bright22	Dark08	Bright-Dark	dorsum	same	13_6	4954.69	8.51
Bright22	Dark16	Bright-Dark	dorsum	same	13_11	2176.8	7.69
Bright22	Dark20	Bright-Dark	dorsum	same	13_13	4195.01	8.34
Bright22	Dark24	Bright-Dark	dorsum	different	13_14	1652.81	7.41
Bright22	Dark41	Bright-Dark	dorsum	different	13_25	2578.96	7.86
Bright22	Dark42	Bright-Dark	dorsum	different	13_8	1316.85	7.18
Bright22	Dark53	Bright-Dark	dorsum	different	13_32	2477.94	7.82
Bright22	Dark59	Bright-Dark	dorsum	same	13_6	3065.54	8.03
Bright22	Dark60	Bright-Dark	dorsum	same	13_37	3951.74	8.28
Bright22	Dark67	Bright-Dark	dorsum	different	13_41	5448.32	8.6
Bright23	Cuckoo01	Cuckoo-Bright	dorsum	different	14_43	3185.95	8.07
Bright23	Cuckoo02	Cuckoo-Bright	dorsum	different	14_44	1824.33	7.51
Bright23	Cuckoo03	Cuckoo-Bright	dorsum	different	14_45	2980.6	8
Bright23	Cuckoo04	Cuckoo-Bright	dorsum	different	14_46	2476.45	7.81
Bright23	Cuckoo05	Cuckoo-Bright	dorsum	different	14_47	3378.9	8.13
Bright23	Cuckoo06	Cuckoo-Bright	dorsum	different	14_48	2644.9	7.88
Bright23	Cuckoo07	Cuckoo-Bright	dorsum	different	14_49	1668.06	7.42
Bright23	Cuckoo08	Cuckoo-Bright	dorsum	different	14_50	2885.57	7.97
Bright23	Dark07	Bright-Dark	dorsum	different	14_5	2048.78	7.62
Bright23	Dark08	Bright-Dark	dorsum	different	14_6	3751.92	8.23
Bright23	Dark16	Bright-Dark	dorsum	different	14_11	1343.15	7.2
Bright23	Dark20	Bright-Dark	dorsum	different	14_13	3292.39	8.1
Bright23	Dark24	Bright-Dark	dorsum	same	14_14	687.425	6.53
Bright23	Dark41	Bright-Dark	dorsum	different	14_25	1346.21	7.21
Bright23	Dark42	Bright-Dark	dorsum	different	14_8	699.092	6.55
Bright23	Dark53	Bright-Dark	dorsum	different	14_32	1710.49	7.44
Bright23	Dark59	Bright-Dark	dorsum	different	14_6	1993.74	7.6
Bright23	Dark60	Bright-Dark	dorsum	different	14_37	2960.57	7.99
Bright23	Dark67	Bright-Dark	dorsum	different	14_41	4215.57	8.35
Bright25	Cuckoo01	Cuckoo-Bright	dorsum	different	15_43	3363.19	8.12
Bright25	Cuckoo02	Cuckoo-Bright	dorsum	different	15_44	1768.58	7.48
Bright25	Cuckoo03	Cuckoo-Bright	dorsum	different	15_45	3025.07	8.01
Bright25	Cuckoo04	Cuckoo-Bright	dorsum	different	15_46	2653.69	7.88
Bright25	Cuckoo05	Cuckoo-Bright	dorsum	different	15_47	3555.66	8.18
Bright25	Cuckoo06	Cuckoo-Bright	dorsum	different	15_48	2822.13	7.95
Bright25	Cuckoo07	Cuckoo-Bright	dorsum	different	15_49	1713.94	7.45
Bright25	Cuckoo08	Cuckoo-Bright	dorsum	different	15_50	3062.76	8.03
Bright25	Dark07	Bright-Dark	dorsum	different	15_5	2212.16	7.7
Bright25	Dark08	Bright-Dark	dorsum	different	15_6	3558.56	8.18
Bright25	Dark16	Bright-Dark	dorsum	different	15_11	795.594	6.68
Bright25	Dark20	Bright-Dark	dorsum	different	15_13	2962.27	7.99
Bright25	Dark24	Bright-Dark	dorsum	same	15_14	1444.08	7.28
Bright25	Dark41	Bright-Dark	dorsum	different	15_25	1404.93	7.25
Bright25	Dark42	Bright-Dark	dorsum	different	15_8	1252.79	7.13
Bright25	Dark53	Bright-Dark	dorsum	different	15_32	1202.74	7.09
Bright25	Dark59	Bright-Dark	dorsum	different	15_6	2027.27	7.61
Bright25	Dark60	Bright-Dark	dorsum	different	15_37	2621	7.87
Bright25	Dark67	Bright-Dark	dorsum	different	15_41	4052.19	8.31
Bright26	Cuckoo01	Cuckoo-Bright	dorsum	different	15_43	3745.44	8.23
Bright26	Cuckoo02	Cuckoo-Bright	dorsum	different	15_44	2699.21	7.9
Bright26	Cuckoo03	Cuckoo-Bright	dorsum	different	15_45	3606.65	8.19
Bright26	Cuckoo04	Cuckoo-Bright	dorsum	different	15_46	3047.24	8.02
Bright26	Cuckoo05	Cuckoo-Bright	dorsum	different	15_47	3886.03	8.27
Bright26	Cuckoo06	Cuckoo-Bright	dorsum	different	15_48	3181.08	8.06
Bright26	Cuckoo07	Cuckoo-Bright	dorsum	different	15_49	2294.12	7.74
Bright26	Cuckoo08	Cuckoo-Bright	dorsum	different	15_50	3474.29	8.15
Bright26	Dark07	Bright-Dark	dorsum	different	15_5	2513.77	7.83
Bright26	Dark08	Bright-Dark	dorsum	different	15_6	3365.35	8.12
Bright26	Dark16	Bright-Dark	dorsum	different	15_11	2313.48	7.75
Bright26	Dark20	Bright-Dark	dorsum	different	15_13	3517.79	8.17
Bright26	Dark24	Bright-Dark	dorsum	same	15_14	991.045	6.9
Bright26	Dark41	Bright-Dark	dorsum	different	15_25	1315.6	7.18
Bright26	Dark42	Bright-Dark	dorsum	different	15_8	1295.81	7.17
Bright26	Dark53	Bright-Dark	dorsum	different	15_32	2155.55	7.68
Bright26	Dark59	Bright-Dark	dorsum	different	15_6	1712.83	7.45
Bright26	Dark60	Bright-Dark	dorsum	different	15_37	3261.29	8.09
Bright26	Dark67	Bright-Dark	dorsum	different	15_41	3770.54	8.23
Bright27	Cuckoo01	Cuckoo-Bright	dorsum	different	16_43	2930.09	7.98
Bright27	Cuckoo02	Cuckoo-Bright	dorsum	same	16_44	1528.67	7.33
Bright27	Cuckoo03	Cuckoo-Bright	dorsum	different	16_45	2735.93	7.91
Bright27	Cuckoo04	Cuckoo-Bright	dorsum	different	16_46	2308.22	7.74
Bright27	Cuckoo05	Cuckoo-Bright	dorsum	different	16_47	3152.82	8.06
Bright27	Cuckoo06	Cuckoo-Bright	dorsum	different	16_48	2401.74	7.78
Bright27	Cuckoo07	Cuckoo-Bright	dorsum	same	16_49	1430.08	7.27
Bright27	Cuckoo08	Cuckoo-Bright	dorsum	same	16_50	2634.9	7.88
Bright27	Dark07	Bright-Dark	dorsum	different	16_5	1857.99	7.53
Bright27	Dark08	Bright-Dark	dorsum	same	16_6	3912.72	8.27
Bright27	Dark16	Bright-Dark	dorsum	same	16_11	1462.61	7.29
Bright27	Dark20	Bright-Dark	dorsum	same	16_13	3075.47	8.03
Bright27	Dark24	Bright-Dark	dorsum	different	16_14	1093.19	7
Bright27	Dark41	Bright-Dark	dorsum	different	16_25	1536.99	7.34
Bright27	Dark42	Bright-Dark	dorsum	different	16_8	1087.88	6.99
Bright27	Dark53	Bright-Dark	dorsum	different	16_32	1618.51	7.39
Bright27	Dark59	Bright-Dark	dorsum	same	16_6	2203.29	7.7
Bright27	Dark60	Bright-Dark	dorsum	same	16_37	2852.56	7.96
Bright27	Dark67	Bright-Dark	dorsum	different	16_41	4406.36	8.39
Bright28	Cuckoo01	Cuckoo-Bright	dorsum	different	16_43	2670.39	7.89
Bright28	Cuckoo02	Cuckoo-Bright	dorsum	same	16_44	2590.88	7.86
Bright28	Cuckoo03	Cuckoo-Bright	dorsum	different	16_45	2741.69	7.92
Bright28	Cuckoo04	Cuckoo-Bright	dorsum	different	16_46	1972.19	7.59
Bright28	Cuckoo05	Cuckoo-Bright	dorsum	different	16_47	2720.67	7.91
Bright28	Cuckoo06	Cuckoo-Bright	dorsum	different	16_48	2050.26	7.63
Bright28	Cuckoo07	Cuckoo-Bright	dorsum	same	16_49	1595.62	7.38
Bright28	Cuckoo08	Cuckoo-Bright	dorsum	same	16_50	2449.45	7.8
Bright28	Dark07	Bright-Dark	dorsum	different	16_5	1342.51	7.2
Bright28	Dark08	Bright-Dark	dorsum	same	16_6	4539.15	8.42
Bright28	Dark16	Bright-Dark	dorsum	same	16_11	1857.31	7.53
Bright28	Dark20	Bright-Dark	dorsum	same	16_13	4267.28	8.36
Bright28	Dark24	Bright-Dark	dorsum	different	16_14	1197.74	7.09
Bright28	Dark41	Bright-Dark	dorsum	different	16_25	2140.93	7.67
Bright28	Dark42	Bright-Dark	dorsum	different	16_8	814.234	6.7
Bright28	Dark53	Bright-Dark	dorsum	different	16_32	2364.69	7.77
Bright28	Dark59	Bright-Dark	dorsum	same	16_6	2658.49	7.89
Bright28	Dark60	Bright-Dark	dorsum	same	16_37	3844	8.25
Bright28	Dark67	Bright-Dark	dorsum	different	16_41	5010.3	8.52
Bright29	Cuckoo01	Cuckoo-Bright	dorsum	different	16_43	1116.73	7.02
Bright29	Cuckoo02	Cuckoo-Bright	dorsum	same	16_44	3033.09	8.02
Bright29	Cuckoo03	Cuckoo-Bright	dorsum	different	16_45	1299.17	7.17
Bright29	Cuckoo04	Cuckoo-Bright	dorsum	different	16_46	1229.03	7.11
Bright29	Cuckoo05	Cuckoo-Bright	dorsum	different	16_47	1084.42	6.99
Bright29	Cuckoo06	Cuckoo-Bright	dorsum	different	16_48	702.597	6.55
Bright29	Cuckoo07	Cuckoo-Bright	dorsum	same	16_49	1764.48	7.48
Bright29	Cuckoo08	Cuckoo-Bright	dorsum	same	16_50	913.237	6.82
Bright29	Dark07	Bright-Dark	dorsum	different	16_5	708.552	6.56
Bright29	Dark08	Bright-Dark	dorsum	same	16_6	6258.79	8.74
Bright29	Dark16	Bright-Dark	dorsum	same	16_11	3480.9	8.16
Bright29	Dark20	Bright-Dark	dorsum	same	16_13	5075.19	8.53
Bright29	Dark24	Bright-Dark	dorsum	different	16_14	2939.86	7.99
Bright29	Dark41	Bright-Dark	dorsum	different	16_25	3883.06	8.26
Bright29	Dark42	Bright-Dark	dorsum	different	16_8	2546.94	7.84
Bright29	Dark53	Bright-Dark	dorsum	different	16_32	3739.14	8.23
Bright29	Dark59	Bright-Dark	dorsum	same	16_6	4336.28	8.37
Bright29	Dark60	Bright-Dark	dorsum	same	16_37	5152.47	8.55
Bright29	Dark67	Bright-Dark	dorsum	different	16_41	6752.42	8.82
Bright30	Cuckoo01	Cuckoo-Bright	dorsum	different	17_43	3109.92	8.04
Bright30	Cuckoo02	Cuckoo-Bright	dorsum	same	17_44	1942.33	7.57
Bright30	Cuckoo03	Cuckoo-Bright	dorsum	different	17_45	2766.55	7.93
Bright30	Cuckoo04	Cuckoo-Bright	dorsum	different	17_46	2397.08	7.78
Bright30	Cuckoo05	Cuckoo-Bright	dorsum	different	17_47	3408.78	8.13
Bright30	Cuckoo06	Cuckoo-Bright	dorsum	different	17_48	2649.27	7.88
Bright30	Cuckoo07	Cuckoo-Bright	dorsum	same	17_49	1543.11	7.34
Bright30	Cuckoo08	Cuckoo-Bright	dorsum	same	17_50	2837.92	7.95
Bright30	Dark07	Bright-Dark	dorsum	different	17_5	2235.99	7.71
Bright30	Dark08	Bright-Dark	dorsum	same	17_6	3656.76	8.2
Bright30	Dark16	Bright-Dark	dorsum	same	17_11	976.799	6.88
Bright30	Dark20	Bright-Dark	dorsum	same	17_13	3316.46	8.11
Bright30	Dark24	Bright-Dark	dorsum	different	17_14	1271.67	7.15
Bright30	Dark41	Bright-Dark	dorsum	different	17_25	1369.37	7.22
Bright30	Dark42	Bright-Dark	dorsum	different	17_8	1143.53	7.04
Bright30	Dark53	Bright-Dark	dorsum	different	17_32	1350.21	7.21
Bright30	Dark59	Bright-Dark	dorsum	same	17_6	2132.36	7.66
Bright30	Dark60	Bright-Dark	dorsum	same	17_37	2869.45	7.96
Bright30	Dark67	Bright-Dark	dorsum	different	17_41	4150.39	8.33
Bright31	Cuckoo01	Cuckoo-Bright	dorsum	different	17_43	3971.55	8.29
Bright31	Cuckoo02	Cuckoo-Bright	dorsum	same	17_44	1374.28	7.23
Bright31	Cuckoo03	Cuckoo-Bright	dorsum	different	17_45	3145.36	8.05
Bright31	Cuckoo04	Cuckoo-Bright	dorsum	different	17_46	3326.17	8.11
Bright31	Cuckoo05	Cuckoo-Bright	dorsum	different	17_47	4201.97	8.34
Bright31	Cuckoo06	Cuckoo-Bright	dorsum	different	17_48	3532.62	8.17
Bright31	Cuckoo07	Cuckoo-Bright	dorsum	same	17_49	1910.26	7.55
Bright31	Cuckoo08	Cuckoo-Bright	dorsum	same	17_50	3631.11	8.2
Bright31	Dark07	Bright-Dark	dorsum	different	17_5	2907.15	7.97
Bright31	Dark08	Bright-Dark	dorsum	same	17_6	2922.16	7.98
Bright31	Dark16	Bright-Dark	dorsum	same	17_11	1539.74	7.34
Bright31	Dark20	Bright-Dark	dorsum	same	17_13	1620.29	7.39
Bright31	Dark24	Bright-Dark	dorsum	different	17_14	2550.59	7.84
Bright31	Dark41	Bright-Dark	dorsum	different	17_25	2243.04	7.72
Bright31	Dark42	Bright-Dark	dorsum	different	17_8	2566.05	7.85
Bright31	Dark53	Bright-Dark	dorsum	different	17_32	1170.4	7.07
Bright31	Dark59	Bright-Dark	dorsum	same	17_6	2358.59	7.77
Bright31	Dark60	Bright-Dark	dorsum	same	17_37	1757.25	7.47
Bright31	Dark67	Bright-Dark	dorsum	different	17_41	3519.31	8.17
Bright32	Cuckoo01	Cuckoo-Bright	dorsum	different	18_43	1803.25	7.5
Bright32	Cuckoo02	Cuckoo-Bright	dorsum	same	18_44	3208.68	8.07
Bright32	Cuckoo03	Cuckoo-Bright	dorsum	different	18_45	2358.41	7.77
Bright32	Cuckoo04	Cuckoo-Bright	dorsum	different	18_46	1177.91	7.07
Bright32	Cuckoo05	Cuckoo-Bright	dorsum	different	18_47	1760.54	7.47
Bright32	Cuckoo06	Cuckoo-Bright	dorsum	different	18_48	1132.41	7.03
Bright32	Cuckoo07	Cuckoo-Bright	dorsum	same	18_49	1868.39	7.53
Bright32	Cuckoo08	Cuckoo-Bright	dorsum	same	18_50	1725.28	7.45
Bright32	Dark07	Bright-Dark	dorsum	different	18_5	1012.59	6.92
Bright32	Dark08	Bright-Dark	dorsum	same	18_6	5613.39	8.63
Bright32	Dark16	Bright-Dark	dorsum	same	18_11	3030.21	8.02
Bright32	Dark20	Bright-Dark	dorsum	same	18_13	4841.96	8.49
Bright32	Dark24	Bright-Dark	dorsum	different	18_14	2294.47	7.74
Bright32	Dark41	Bright-Dark	dorsum	different	18_25	3237.66	8.08
Bright32	Dark42	Bright-Dark	dorsum	different	18_8	1941.57	7.57
Bright32	Dark53	Bright-Dark	dorsum	different	18_32	3211.19	8.07
Bright32	Dark59	Bright-Dark	dorsum	same	18_6	3690.88	8.21
Bright32	Dark60	Bright-Dark	dorsum	same	18_37	4568.2	8.43
Bright32	Dark67	Bright-Dark	dorsum	different	18_41	6107.03	8.72
Bright33	Cuckoo01	Cuckoo-Bright	dorsum	different	19_43	2476.42	7.81
Bright33	Cuckoo02	Cuckoo-Bright	dorsum	different	19_44	2536.14	7.84
Bright33	Cuckoo03	Cuckoo-Bright	dorsum	different	19_45	2622.22	7.87
Bright33	Cuckoo04	Cuckoo-Bright	dorsum	different	19_46	1825.1	7.51
Bright33	Cuckoo05	Cuckoo-Bright	dorsum	different	19_47	2517.89	7.83
Bright33	Cuckoo06	Cuckoo-Bright	dorsum	different	19_48	1856.29	7.53
Bright33	Cuckoo07	Cuckoo-Bright	dorsum	different	19_49	1574.67	7.36
Bright33	Cuckoo08	Cuckoo-Bright	dorsum	different	19_50	2289.44	7.74
Bright33	Dark07	Bright-Dark	dorsum	different	19_5	1148.54	7.05
Bright33	Dark08	Bright-Dark	dorsum	different	19_6	4826.97	8.48
Bright33	Dark16	Bright-Dark	dorsum	different	19_11	2619.34	7.87
Bright33	Dark20	Bright-Dark	dorsum	different	19_13	3959.14	8.28
Bright33	Dark24	Bright-Dark	dorsum	same	19_14	1508.05	7.32
Bright33	Dark41	Bright-Dark	dorsum	different	19_25	2451.24	7.8
Bright33	Dark42	Bright-Dark	dorsum	different	19_8	1458.73	7.29
Bright33	Dark53	Bright-Dark	dorsum	different	19_32	2713.49	7.91
Bright33	Dark59	Bright-Dark	dorsum	different	19_6	2904.46	7.97
Bright33	Dark60	Bright-Dark	dorsum	different	19_37	3750.78	8.23
Bright33	Dark67	Bright-Dark	dorsum	different	19_41	5320.6	8.58
Bright34	Cuckoo01	Cuckoo-Bright	dorsum	different	20_43	5739.31	8.66
Bright34	Cuckoo02	Cuckoo-Bright	dorsum	same	20_44	3619.64	8.19
Bright34	Cuckoo03	Cuckoo-Bright	dorsum	different	20_45	5267.16	8.57
Bright34	Cuckoo04	Cuckoo-Bright	dorsum	different	20_46	4962.26	8.51
Bright34	Cuckoo05	Cuckoo-Bright	dorsum	different	20_47	6038.18	8.71
Bright34	Cuckoo06	Cuckoo-Bright	dorsum	different	20_48	5278.66	8.57
Bright34	Cuckoo07	Cuckoo-Bright	dorsum	same	20_49	3956.02	8.28
Bright34	Cuckoo08	Cuckoo-Bright	dorsum	same	20_50	5467.32	8.61
Bright34	Dark07	Bright-Dark	dorsum	different	20_5	4743.35	8.46
Bright34	Dark08	Bright-Dark	dorsum	same	20_6	1866.84	7.53
Bright34	Dark16	Bright-Dark	dorsum	same	20_11	1991.65	7.6
Bright34	Dark20	Bright-Dark	dorsum	same	20_13	2753.07	7.92
Bright34	Dark24	Bright-Dark	dorsum	different	20_14	2475.17	7.81
Bright34	Dark41	Bright-Dark	dorsum	different	20_25	1465.2	7.29
Bright34	Dark42	Bright-Dark	dorsum	different	20_8	2842.53	7.95
Bright34	Dark53	Bright-Dark	dorsum	different	20_32	2025.02	7.61
Bright34	Dark59	Bright-Dark	dorsum	same	20_6	1756.82	7.47
Bright34	Dark60	Bright-Dark	dorsum	same	20_37	2321.98	7.75
Bright34	Dark67	Bright-Dark	dorsum	different	20_41	1917.22	7.56
Bright35	Cuckoo01	Cuckoo-Bright	dorsum	different	20_43	2555.07	7.85
Bright35	Cuckoo02	Cuckoo-Bright	dorsum	same	20_44	1256.68	7.14
Bright35	Cuckoo03	Cuckoo-Bright	dorsum	different	20_45	1996.97	7.6
Bright35	Cuckoo04	Cuckoo-Bright	dorsum	different	20_46	2145.98	7.67
Bright35	Cuckoo05	Cuckoo-Bright	dorsum	different	20_47	2853.94	7.96
Bright35	Cuckoo06	Cuckoo-Bright	dorsum	different	20_48	2094.43	7.65
Bright35	Cuckoo07	Cuckoo-Bright	dorsum	same	20_49	905.827	6.81
Bright35	Cuckoo08	Cuckoo-Bright	dorsum	same	20_50	2283.08	7.73
Bright35	Dark07	Bright-Dark	dorsum	different	20_5	1653.66	7.41
Bright35	Dark08	Bright-Dark	dorsum	same	20_6	4211.6	8.35
Bright35	Dark16	Bright-Dark	dorsum	same	20_11	1590.08	7.37
Bright35	Dark20	Bright-Dark	dorsum	same	20_13	3201.75	8.07
Bright35	Dark24	Bright-Dark	dorsum	different	20_14	1661.52	7.42
Bright35	Dark41	Bright-Dark	dorsum	different	20_25	2029.06	7.62
Bright35	Dark42	Bright-Dark	dorsum	different	20_8	1429.3	7.26
Bright35	Dark53	Bright-Dark	dorsum	different	20_32	1747.16	7.47
Bright35	Dark59	Bright-Dark	dorsum	same	20_6	2935.83	7.98
Bright35	Dark60	Bright-Dark	dorsum	same	20_37	3105.28	8.04
Bright35	Dark67	Bright-Dark	dorsum	different	20_41	4705.24	8.46
Bright36	Cuckoo01	Cuckoo-Bright	dorsum	different	21_43	2184.33	7.69
Bright36	Cuckoo02	Cuckoo-Bright	dorsum	same	21_44	3243.95	8.08
Bright36	Cuckoo03	Cuckoo-Bright	dorsum	different	21_45	2344.35	7.76
Bright36	Cuckoo04	Cuckoo-Bright	dorsum	different	21_46	1504.41	7.32
Bright36	Cuckoo05	Cuckoo-Bright	dorsum	different	21_47	2239.97	7.71
Bright36	Cuckoo06	Cuckoo-Bright	dorsum	different	21_48	1564.21	7.36
Bright36	Cuckoo07	Cuckoo-Bright	dorsum	same	21_49	1777.49	7.48
Bright36	Cuckoo08	Cuckoo-Bright	dorsum	same	21_50	1987.59	7.59
Bright36	Dark07	Bright-Dark	dorsum	different	21_5	1123.52	7.02
Bright36	Dark08	Bright-Dark	dorsum	same	21_6	5102.04	8.54
Bright36	Dark16	Bright-Dark	dorsum	same	21_11	2175.42	7.68
Bright36	Dark20	Bright-Dark	dorsum	same	21_13	4996.9	8.52
Bright36	Dark24	Bright-Dark	dorsum	different	21_14	1648.12	7.41
Bright36	Dark41	Bright-Dark	dorsum	different	21_25	2579.48	7.86
Bright36	Dark42	Bright-Dark	dorsum	different	21_8	1236.75	7.12
Bright36	Dark53	Bright-Dark	dorsum	different	21_32	3073.49	8.03
Bright36	Dark59	Bright-Dark	dorsum	same	21_6	3395.28	8.13
Bright36	Dark60	Bright-Dark	dorsum	same	21_37	4618.53	8.44
Bright36	Dark67	Bright-Dark	dorsum	different	21_41	5442.23	8.6
Bright37	Cuckoo01	Cuckoo-Bright	dorsum	different	22_43	4477.22	8.41
Bright37	Cuckoo02	Cuckoo-Bright	dorsum	different	22_44	3327.16	8.11
Bright37	Cuckoo03	Cuckoo-Bright	dorsum	same	22_45	4332.73	8.37
Bright37	Cuckoo04	Cuckoo-Bright	dorsum	same	22_46	3779.02	8.24
Bright37	Cuckoo05	Cuckoo-Bright	dorsum	same	22_47	4628.16	8.44
Bright37	Cuckoo06	Cuckoo-Bright	dorsum	same	22_48	3923.21	8.27
Bright37	Cuckoo07	Cuckoo-Bright	dorsum	different	22_49	3020.19	8.01
Bright37	Cuckoo08	Cuckoo-Bright	dorsum	different	22_50	4206.07	8.34
Bright37	Dark07	Bright-Dark	dorsum	same	22_5	3282.72	8.1
Bright37	Dark08	Bright-Dark	dorsum	different	22_6	3922.91	8.27
Bright37	Dark16	Bright-Dark	dorsum	different	22_11	2347.72	7.76
Bright37	Dark20	Bright-Dark	dorsum	different	22_13	4442.76	8.4
Bright37	Dark24	Bright-Dark	dorsum	different	22_14	1063.96	6.97
Bright37	Dark41	Bright-Dark	dorsum	different	22_25	1367.46	7.22
Bright37	Dark42	Bright-Dark	dorsum	same	22_8	1376.95	7.23
Bright37	Dark53	Bright-Dark	dorsum	same	22_32	2780.71	7.93
Bright37	Dark59	Bright-Dark	dorsum	different	22_6	2602.99	7.86
Bright37	Dark60	Bright-Dark	dorsum	different	22_37	4077.76	8.31
Bright37	Dark67	Bright-Dark	dorsum	same	22_41	3809.38	8.25
Bright38	Cuckoo01	Cuckoo-Bright	dorsum	different	22_43	1872.92	7.54
Bright38	Cuckoo02	Cuckoo-Bright	dorsum	different	22_44	2108.76	7.65
Bright38	Cuckoo03	Cuckoo-Bright	dorsum	same	22_45	1735.08	7.46
Bright38	Cuckoo04	Cuckoo-Bright	dorsum	same	22_46	1773.05	7.48
Bright38	Cuckoo05	Cuckoo-Bright	dorsum	same	22_47	2029.24	7.62
Bright38	Cuckoo06	Cuckoo-Bright	dorsum	same	22_48	1366.44	7.22
Bright38	Cuckoo07	Cuckoo-Bright	dorsum	different	22_49	1030.05	6.94
Bright38	Cuckoo08	Cuckoo-Bright	dorsum	different	22_50	1576.23	7.36
Bright38	Dark07	Bright-Dark	dorsum	same	22_5	1100.14	7
Bright38	Dark08	Bright-Dark	dorsum	different	22_6	5059.23	8.53
Bright38	Dark16	Bright-Dark	dorsum	different	22_11	2281.34	7.73
Bright38	Dark20	Bright-Dark	dorsum	different	22_13	4150.86	8.33
Bright38	Dark24	Bright-Dark	dorsum	different	22_14	1874.77	7.54
Bright38	Dark41	Bright-Dark	dorsum	different	22_25	2683.5	7.89
Bright38	Dark42	Bright-Dark	dorsum	same	22_8	1394.78	7.24
Bright38	Dark53	Bright-Dark	dorsum	same	22_32	2660.69	7.89
Bright38	Dark59	Bright-Dark	dorsum	different	22_6	3265.54	8.09
Bright38	Dark60	Bright-Dark	dorsum	different	22_37	4017.71	8.3
Bright38	Dark67	Bright-Dark	dorsum	same	22_41	5552.87	8.62
Bright39	Cuckoo01	Cuckoo-Bright	dorsum	different	1_43	2204.41	7.7
Bright39	Cuckoo02	Cuckoo-Bright	dorsum	different	1_44	1457.07	7.28
Bright39	Cuckoo03	Cuckoo-Bright	dorsum	same	1_45	1104.95	7.01
Bright39	Cuckoo04	Cuckoo-Bright	dorsum	same	1_46	2169.03	7.68
Bright39	Cuckoo05	Cuckoo-Bright	dorsum	same	1_47	2503.27	7.83
Bright39	Cuckoo06	Cuckoo-Bright	dorsum	same	1_48	1944.95	7.57
Bright39	Cuckoo07	Cuckoo-Bright	dorsum	different	1_49	1152.8	7.05
Bright39	Cuckoo08	Cuckoo-Bright	dorsum	different	1_50	1977.01	7.59
Bright39	Dark07	Bright-Dark	dorsum	same	1_5	1951.22	7.58
Bright39	Dark08	Bright-Dark	dorsum	different	1_6	5032.23	8.52
Bright39	Dark16	Bright-Dark	dorsum	different	1_11	2584.67	7.86
Bright39	Dark20	Bright-Dark	dorsum	different	1_13	3567.44	8.18
Bright39	Dark24	Bright-Dark	dorsum	different	1_14	2818.28	7.94
Bright39	Dark41	Bright-Dark	dorsum	different	1_25	3114.96	8.04
Bright39	Dark42	Bright-Dark	dorsum	same	1_8	2330.3	7.75
Bright39	Dark53	Bright-Dark	dorsum	same	1_32	2633.49	7.88
Bright39	Dark59	Bright-Dark	dorsum	different	1_6	4038.08	8.3
Bright39	Dark60	Bright-Dark	dorsum	different	1_37	3616.81	8.19
Bright39	Dark67	Bright-Dark	dorsum	same	1_41	5506.33	8.61
Bright40	Cuckoo01	Cuckoo-Bright	dorsum	different	24_43	1600.45	7.38
Bright40	Cuckoo02	Cuckoo-Bright	dorsum	same	24_44	2300.9	7.74
Bright40	Cuckoo03	Cuckoo-Bright	dorsum	different	24_45	1604.29	7.38
Bright40	Cuckoo04	Cuckoo-Bright	dorsum	different	24_46	1206.87	7.1
Bright40	Cuckoo05	Cuckoo-Bright	dorsum	different	24_47	1723.55	7.45
Bright40	Cuckoo06	Cuckoo-Bright	dorsum	different	24_48	1018.61	6.93
Bright40	Cuckoo07	Cuckoo-Bright	dorsum	same	24_49	912.388	6.82
Bright40	Cuckoo08	Cuckoo-Bright	dorsum	same	24_50	1329.3	7.19
Bright40	Dark07	Bright-Dark	dorsum	different	24_5	418.346	6.04
Bright40	Dark08	Bright-Dark	dorsum	same	24_6	5407.64	8.6
Bright40	Dark16	Bright-Dark	dorsum	same	24_11	2629.75	7.87
Bright40	Dark20	Bright-Dark	dorsum	same	24_13	4294.8	8.37
Bright40	Dark24	Bright-Dark	dorsum	different	24_14	2140.77	7.67
Bright40	Dark41	Bright-Dark	dorsum	different	24_25	3031.91	8.02
Bright40	Dark42	Bright-Dark	dorsum	different	24_8	1695.79	7.44
Bright40	Dark53	Bright-Dark	dorsum	different	24_32	2887.99	7.97
Bright40	Dark59	Bright-Dark	dorsum	same	24_6	3553.49	8.18
Bright40	Dark60	Bright-Dark	dorsum	same	24_37	4301.32	8.37
Bright40	Dark67	Bright-Dark	dorsum	different	24_41	5901.27	8.68
Bright43	Cuckoo01	Cuckoo-Bright	dorsum	different	8_43	3098.75	8.04
Bright43	Cuckoo02	Cuckoo-Bright	dorsum	different	8_44	1941.46	7.57
Bright43	Cuckoo03	Cuckoo-Bright	dorsum	same	8_45	2732.47	7.91
Bright43	Cuckoo04	Cuckoo-Bright	dorsum	same	8_46	2375.91	7.77
Bright43	Cuckoo05	Cuckoo-Bright	dorsum	same	8_47	3397.61	8.13
Bright43	Cuckoo06	Cuckoo-Bright	dorsum	same	8_48	2638.1	7.88
Bright43	Cuckoo07	Cuckoo-Bright	dorsum	different	8_49	1419.93	7.26
Bright43	Cuckoo08	Cuckoo-Bright	dorsum	different	8_50	2826.75	7.95
Bright43	Dark07	Bright-Dark	dorsum	same	8_5	2102.79	7.65
Bright43	Dark08	Bright-Dark	dorsum	different	8_6	3706.64	8.22
Bright43	Dark16	Bright-Dark	dorsum	different	8_11	1041.55	6.95
Bright43	Dark20	Bright-Dark	dorsum	different	8_13	3670.98	8.21
Bright43	Dark24	Bright-Dark	dorsum	different	8_14	919.997	6.82
Bright43	Dark41	Bright-Dark	dorsum	different	8_25	1327.91	7.19
Bright43	Dark42	Bright-Dark	dorsum	same	8_8	538.271	6.29
Bright43	Dark53	Bright-Dark	dorsum	same	8_32	1656.94	7.41
Bright43	Dark59	Bright-Dark	dorsum	different	8_6	2391.62	7.78
Bright43	Dark60	Bright-Dark	dorsum	different	8_37	3235	8.08
Bright43	Dark67	Bright-Dark	dorsum	same	8_41	4161.56	8.33
Bright44	Cuckoo01	Cuckoo-Bright	dorsum	different	8_43	1881.57	7.54
Bright44	Cuckoo02	Cuckoo-Bright	dorsum	different	8_44	2497.6	7.82
Bright44	Cuckoo03	Cuckoo-Bright	dorsum	same	8_45	2021.57	7.61
Bright44	Cuckoo04	Cuckoo-Bright	dorsum	same	8_46	1484.08	7.3
Bright44	Cuckoo05	Cuckoo-Bright	dorsum	same	8_47	1948.53	7.57
Bright44	Cuckoo06	Cuckoo-Bright	dorsum	same	8_48	1261.44	7.14
Bright44	Cuckoo07	Cuckoo-Bright	dorsum	different	8_49	1169.33	7.06
Bright44	Cuckoo08	Cuckoo-Bright	dorsum	different	8_50	1681.03	7.43
Bright44	Dark07	Bright-Dark	dorsum	same	8_5	676.972	6.52
Bright44	Dark08	Bright-Dark	dorsum	different	8_6	5188.06	8.55
Bright44	Dark16	Bright-Dark	dorsum	different	8_11	2410.17	7.79
Bright44	Dark20	Bright-Dark	dorsum	different	8_13	4501.39	8.41
Bright44	Dark24	Bright-Dark	dorsum	different	8_14	1915.85	7.56
Bright44	Dark41	Bright-Dark	dorsum	different	8_25	2812.33	7.94
Bright44	Dark42	Bright-Dark	dorsum	same	8_8	1483.88	7.3
Bright44	Dark53	Bright-Dark	dorsum	same	8_32	2838.32	7.95
Bright44	Dark59	Bright-Dark	dorsum	different	8_6	3328.88	8.11
Bright44	Dark60	Bright-Dark	dorsum	different	8_37	4256.58	8.36
Bright44	Dark67	Bright-Dark	dorsum	same	8_41	5681.69	8.65
Bright45	Cuckoo01	Cuckoo-Bright	dorsum	different	27_43	2853.62	7.96
Bright45	Cuckoo02	Cuckoo-Bright	dorsum	different	27_44	2215.41	7.7
Bright45	Cuckoo03	Cuckoo-Bright	dorsum	same	27_45	2680.92	7.89
Bright45	Cuckoo04	Cuckoo-Bright	dorsum	same	27_46	2144.12	7.67
Bright45	Cuckoo05	Cuckoo-Bright	dorsum	same	27_47	3027.67	8.02
Bright45	Cuckoo06	Cuckoo-Bright	dorsum	same	27_48	2312.57	7.75
Bright45	Cuckoo07	Cuckoo-Bright	dorsum	different	27_49	1368.38	7.22
Bright45	Cuckoo08	Cuckoo-Bright	dorsum	different	27_50	2569.96	7.85
Bright45	Dark07	Bright-Dark	dorsum	same	27_5	1683.15	7.43
Bright45	Dark08	Bright-Dark	dorsum	different	27_6	4149.53	8.33
Bright45	Dark16	Bright-Dark	dorsum	different	27_11	1627.47	7.39
Bright45	Dark20	Bright-Dark	dorsum	different	27_13	3794.72	8.24
Bright45	Dark24	Bright-Dark	dorsum	different	27_14	888.633	6.79
Bright45	Dark41	Bright-Dark	dorsum	different	27_25	1711.84	7.45
Bright45	Dark42	Bright-Dark	dorsum	same	27_8	524.006	6.26
Bright45	Dark53	Bright-Dark	dorsum	same	27_32	2040.92	7.62
Bright45	Dark59	Bright-Dark	dorsum	different	27_6	2341.33	7.76
Bright45	Dark60	Bright-Dark	dorsum	different	27_37	3396.67	8.13
Bright45	Dark67	Bright-Dark	dorsum	same	27_41	4581.2	8.43
Bright46	Cuckoo01	Cuckoo-Bright	dorsum	different	27_43	1956.12	7.58
Bright46	Cuckoo02	Cuckoo-Bright	dorsum	different	27_44	2131.09	7.66
Bright46	Cuckoo03	Cuckoo-Bright	dorsum	same	27_45	1794.97	7.49
Bright46	Cuckoo04	Cuckoo-Bright	dorsum	same	27_46	1540.85	7.34
Bright46	Cuckoo05	Cuckoo-Bright	dorsum	same	27_47	2152.56	7.67
Bright46	Cuckoo06	Cuckoo-Bright	dorsum	same	27_48	1415.06	7.25
Bright46	Cuckoo07	Cuckoo-Bright	dorsum	different	27_49	837.415	6.73
Bright46	Cuckoo08	Cuckoo-Bright	dorsum	different	27_50	1663.42	7.42
Bright46	Dark07	Bright-Dark	dorsum	same	27_5	1061.65	6.97
Bright46	Dark08	Bright-Dark	dorsum	different	27_6	4936.33	8.5
Bright46	Dark16	Bright-Dark	dorsum	different	27_11	2158.44	7.68
Bright46	Dark20	Bright-Dark	dorsum	different	27_13	4096.38	8.32
Bright46	Dark24	Bright-Dark	dorsum	different	27_14	1787.57	7.49
Bright46	Dark41	Bright-Dark	dorsum	different	27_25	2560.6	7.85
Bright46	Dark42	Bright-Dark	dorsum	same	27_8	1259.74	7.14
Bright46	Dark53	Bright-Dark	dorsum	same	27_32	2481.18	7.82
Bright46	Dark59	Bright-Dark	dorsum	different	27_6	3174.77	8.06
Bright46	Dark60	Bright-Dark	dorsum	different	27_37	3873.84	8.26
Bright46	Dark67	Bright-Dark	dorsum	same	27_41	5429.96	8.6
Bright47	Cuckoo01	Cuckoo-Bright	dorsum	different	28_43	2983.48	8
Bright47	Cuckoo02	Cuckoo-Bright	dorsum	different	28_44	1303.48	7.17
Bright47	Cuckoo03	Cuckoo-Bright	dorsum	same	28_45	2542.33	7.84
Bright47	Cuckoo04	Cuckoo-Bright	dorsum	same	28_46	2253.83	7.72
Bright47	Cuckoo05	Cuckoo-Bright	dorsum	same	28_47	3282.35	8.1
Bright47	Cuckoo06	Cuckoo-Bright	dorsum	same	28_48	2522.83	7.83
Bright47	Cuckoo07	Cuckoo-Bright	dorsum	different	28_49	1230.94	7.12
Bright47	Cuckoo08	Cuckoo-Bright	dorsum	different	28_50	2711.49	7.91
Bright47	Dark07	Bright-Dark	dorsum	same	28_5	1987.52	7.59
Bright47	Dark08	Bright-Dark	dorsum	different	28_6	3783.2	8.24
Bright47	Dark16	Bright-Dark	dorsum	different	28_11	1340.1	7.2
Bright47	Dark20	Bright-Dark	dorsum	different	28_13	3003.16	8.01
Bright47	Dark24	Bright-Dark	dorsum	different	28_14	1178.45	7.07
Bright47	Dark41	Bright-Dark	dorsum	different	28_25	1491.03	7.31
Bright47	Dark42	Bright-Dark	dorsum	same	28_8	1110.17	7.01
Bright47	Dark53	Bright-Dark	dorsum	same	28_32	1428.99	7.26
Bright47	Dark59	Bright-Dark	dorsum	different	28_6	2356.58	7.76
Bright47	Dark60	Bright-Dark	dorsum	different	28_37	2729.83	7.91
Bright47	Dark67	Bright-Dark	dorsum	same	28_41	4276.83	8.36
Bright48	Cuckoo01	Cuckoo-Bright	dorsum	different	28_43	2432.44	7.8
Bright48	Cuckoo02	Cuckoo-Bright	dorsum	different	28_44	2281.27	7.73
Bright48	Cuckoo03	Cuckoo-Bright	dorsum	same	28_45	2215.83	7.7
Bright48	Cuckoo04	Cuckoo-Bright	dorsum	same	28_46	1722.94	7.45
Bright48	Cuckoo05	Cuckoo-Bright	dorsum	same	28_47	2703.88	7.9
Bright48	Cuckoo06	Cuckoo-Bright	dorsum	same	28_48	1944.37	7.57
Bright48	Cuckoo07	Cuckoo-Bright	dorsum	different	28_49	997.88	6.91
Bright48	Cuckoo08	Cuckoo-Bright	dorsum	different	28_50	2138.44	7.67
Bright48	Dark07	Bright-Dark	dorsum	same	28_5	1413.56	7.25
Bright48	Dark08	Bright-Dark	dorsum	different	28_6	4361.66	8.38
Bright48	Dark16	Bright-Dark	dorsum	different	28_11	1860.84	7.53
Bright48	Dark20	Bright-Dark	dorsum	different	28_13	3912.26	8.27
Bright48	Dark24	Bright-Dark	dorsum	different	28_14	1386.49	7.23
Bright48	Dark41	Bright-Dark	dorsum	different	28_25	1994.69	7.6
Bright48	Dark42	Bright-Dark	dorsum	same	28_8	931.747	6.84
Bright48	Dark53	Bright-Dark	dorsum	same	28_32	1959.86	7.58
Bright48	Dark59	Bright-Dark	dorsum	different	28_6	2732.13	7.91
Bright48	Dark60	Bright-Dark	dorsum	different	28_37	3418.09	8.14
Bright48	Dark67	Bright-Dark	dorsum	same	28_41	4855.3	8.49
Bright49	Cuckoo01	Cuckoo-Bright	dorsum	different	28_43	3912.99	8.27
Bright49	Cuckoo02	Cuckoo-Bright	dorsum	different	28_44	1497.7	7.31
Bright49	Cuckoo03	Cuckoo-Bright	dorsum	same	28_45	3242.51	8.08
Bright49	Cuckoo04	Cuckoo-Bright	dorsum	same	28_46	3127.42	8.05
Bright49	Cuckoo05	Cuckoo-Bright	dorsum	same	28_47	4211.86	8.35
Bright49	Cuckoo06	Cuckoo-Bright	dorsum	same	28_48	3452.34	8.15
Bright49	Cuckoo07	Cuckoo-Bright	dorsum	different	28_49	1963.04	7.58
Bright49	Cuckoo08	Cuckoo-Bright	dorsum	different	28_50	3641	8.2
Bright49	Dark07	Bright-Dark	dorsum	same	28_5	2917.03	7.98
Bright49	Dark08	Bright-Dark	dorsum	different	28_6	2862.49	7.96
Bright49	Dark16	Bright-Dark	dorsum	different	28_11	1230.05	7.11
Bright49	Dark20	Bright-Dark	dorsum	different	28_13	2071.29	7.64
Bright49	Dark24	Bright-Dark	dorsum	different	28_14	1623.22	7.39
Bright49	Dark41	Bright-Dark	dorsum	different	28_25	1315.68	7.18
Bright49	Dark42	Bright-Dark	dorsum	same	28_8	1899.41	7.55
Bright49	Dark53	Bright-Dark	dorsum	same	28_32	1042.02	6.95
Bright49	Dark59	Bright-Dark	dorsum	different	28_6	2105.46	7.65
Bright49	Dark60	Bright-Dark	dorsum	different	28_37	1840.73	7.52
Bright49	Dark67	Bright-Dark	dorsum	same	28_41	3401.99	8.13
Bright50	Cuckoo01	Cuckoo-Bright	dorsum	different	29_43	1301.93	7.17
Bright50	Cuckoo02	Cuckoo-Bright	dorsum	different	29_44	3012.52	8.01
Bright50	Cuckoo03	Cuckoo-Bright	dorsum	same	29_45	1376.82	7.23
Bright50	Cuckoo04	Cuckoo-Bright	dorsum	same	29_46	1200.9	7.09
Bright50	Cuckoo05	Cuckoo-Bright	dorsum	same	29_47	1405.15	7.25
Bright50	Cuckoo06	Cuckoo-Bright	dorsum	same	29_48	864.226	6.76
Bright50	Cuckoo07	Cuckoo-Bright	dorsum	different	29_49	1635.53	7.4
Bright50	Cuckoo08	Cuckoo-Bright	dorsum	different	29_50	1086.94	6.99
Bright50	Dark07	Bright-Dark	dorsum	same	29_5	896.077	6.8
Bright50	Dark08	Bright-Dark	dorsum	different	29_6	5740.89	8.66
Bright50	Dark16	Bright-Dark	dorsum	different	29_11	2963	7.99
Bright50	Dark20	Bright-Dark	dorsum	different	29_13	5024.09	8.52
Bright50	Dark24	Bright-Dark	dorsum	different	29_14	2459.17	7.81
Bright50	Dark41	Bright-Dark	dorsum	different	29_25	3365.16	8.12
Bright50	Dark42	Bright-Dark	dorsum	same	29_8	2029.04	7.62
Bright50	Dark53	Bright-Dark	dorsum	same	29_32	3358.02	8.12
Bright50	Dark59	Bright-Dark	dorsum	different	29_6	3871.9	8.26
Bright50	Dark60	Bright-Dark	dorsum	different	29_37	4776.27	8.47
Bright50	Dark67	Bright-Dark	dorsum	same	29_41	6234.52	8.74
Bright51	Cuckoo01	Cuckoo-Bright	dorsum	different	4_43	4078.55	8.31
Bright51	Cuckoo02	Cuckoo-Bright	dorsum	same	4_44	2129.57	7.66
Bright51	Cuckoo03	Cuckoo-Bright	dorsum	different	4_45	3666.23	8.21
Bright51	Cuckoo04	Cuckoo-Bright	dorsum	different	4_46	3360.72	8.12
Bright51	Cuckoo05	Cuckoo-Bright	dorsum	different	4_47	4352.31	8.38
Bright51	Cuckoo06	Cuckoo-Bright	dorsum	different	4_48	3596.05	8.19
Bright51	Cuckoo07	Cuckoo-Bright	dorsum	same	4_49	2355.09	7.76
Bright51	Cuckoo08	Cuckoo-Bright	dorsum	same	4_50	3785.49	8.24
Bright51	Dark07	Bright-Dark	dorsum	different	4_5	3057.48	8.03
Bright51	Dark08	Bright-Dark	dorsum	same	4_6	2988.51	8
Bright51	Dark16	Bright-Dark	dorsum	same	4_11	748.592	6.62
Bright51	Dark20	Bright-Dark	dorsum	same	4_13	3282.23	8.1
Bright51	Dark24	Bright-Dark	dorsum	different	4_14	992.56	6.9
Bright51	Dark41	Bright-Dark	dorsum	different	4_25	602.828	6.4
Bright51	Dark42	Bright-Dark	dorsum	different	4_8	1033.19	6.94
Bright51	Dark53	Bright-Dark	dorsum	different	4_32	1257.83	7.14
Bright51	Dark59	Bright-Dark	dorsum	same	4_6	2103.23	7.65
Bright51	Dark60	Bright-Dark	dorsum	same	4_37	2788.06	7.93
Bright51	Dark67	Bright-Dark	dorsum	different	4_41	3206.87	8.07
Bright52	Cuckoo01	Cuckoo-Bright	dorsum	different	31_43	2259.51	7.72
Bright52	Cuckoo02	Cuckoo-Bright	dorsum	same	31_44	2761.99	7.92
Bright52	Cuckoo03	Cuckoo-Bright	dorsum	different	31_45	2349.49	7.76
Bright52	Cuckoo04	Cuckoo-Bright	dorsum	different	31_46	1856.68	7.53
Bright52	Cuckoo05	Cuckoo-Bright	dorsum	different	31_47	2300.99	7.74
Bright52	Cuckoo06	Cuckoo-Bright	dorsum	different	31_48	1639.39	7.4
Bright52	Cuckoo07	Cuckoo-Bright	dorsum	same	31_49	1476.04	7.3
Bright52	Cuckoo08	Cuckoo-Bright	dorsum	same	31_50	2051.8	7.63
Bright52	Dark07	Bright-Dark	dorsum	different	31_5	1132.43	7.03
Bright52	Dark08	Bright-Dark	dorsum	same	31_6	5121.12	8.54
Bright52	Dark16	Bright-Dark	dorsum	same	31_11	2238.19	7.71
Bright52	Dark20	Bright-Dark	dorsum	same	31_13	4735.61	8.46
Bright52	Dark24	Bright-Dark	dorsum	different	31_14	1697.16	7.44
Bright52	Dark41	Bright-Dark	dorsum	different	31_25	2640.35	7.88
Bright52	Dark42	Bright-Dark	dorsum	different	31_8	1304.23	7.17
Bright52	Dark53	Bright-Dark	dorsum	different	31_32	2982.5	8
Bright52	Dark59	Bright-Dark	dorsum	same	31_6	3269.23	8.09
Bright52	Dark60	Bright-Dark	dorsum	same	31_37	4400.76	8.39
Bright52	Dark67	Bright-Dark	dorsum	different	31_41	5509.71	8.61
Bright54	Cuckoo01	Cuckoo-Bright	dorsum	different	32_43	2692.07	7.9
Bright54	Cuckoo02	Cuckoo-Bright	dorsum	different	32_44	1736.56	7.46
Bright54	Cuckoo03	Cuckoo-Bright	dorsum	same	32_45	2346.74	7.76
Bright54	Cuckoo04	Cuckoo-Bright	dorsum	same	32_46	2003.83	7.6
Bright54	Cuckoo05	Cuckoo-Bright	dorsum	same	32_47	2990.94	8
Bright54	Cuckoo06	Cuckoo-Bright	dorsum	same	32_48	2231.42	7.71
Bright54	Cuckoo07	Cuckoo-Bright	dorsum	different	32_49	1034.2	6.94
Bright54	Cuckoo08	Cuckoo-Bright	dorsum	different	32_50	2420.08	7.79
Bright54	Dark07	Bright-Dark	dorsum	same	32_5	1696.11	7.44
Bright54	Dark08	Bright-Dark	dorsum	different	32_6	4110.99	8.32
Bright54	Dark16	Bright-Dark	dorsum	different	32_11	1531.04	7.33
Bright54	Dark20	Bright-Dark	dorsum	different	32_13	3465.72	8.15
Bright54	Dark24	Bright-Dark	dorsum	different	32_14	1222.81	7.11
Bright54	Dark41	Bright-Dark	dorsum	different	32_25	1745.95	7.47
Bright54	Dark42	Bright-Dark	dorsum	same	32_8	705.213	6.56
Bright54	Dark53	Bright-Dark	dorsum	same	32_32	1850.32	7.52
Bright54	Dark59	Bright-Dark	dorsum	different	32_6	2599.69	7.86
Bright54	Dark60	Bright-Dark	dorsum	different	32_37	3241.46	8.08
Bright54	Dark67	Bright-Dark	dorsum	same	32_41	4568.24	8.43
Bright55	Cuckoo01	Cuckoo-Bright	dorsum	different	33_43	2821.6	7.95
Bright55	Cuckoo02	Cuckoo-Bright	dorsum	different	33_44	1060.6	6.97
Bright55	Cuckoo03	Cuckoo-Bright	dorsum	same	33_45	2050.87	7.63
Bright55	Cuckoo04	Cuckoo-Bright	dorsum	same	33_46	2529.39	7.84
Bright55	Cuckoo05	Cuckoo-Bright	dorsum	same	33_47	2826.04	7.95
Bright55	Cuckoo06	Cuckoo-Bright	dorsum	same	33_48	2391.28	7.78
Bright55	Cuckoo07	Cuckoo-Bright	dorsum	different	33_49	1142.77	7.04
Bright55	Cuckoo08	Cuckoo-Bright	dorsum	different	33_50	2255.18	7.72
Bright55	Dark07	Bright-Dark	dorsum	same	33_5	1895.82	7.55
Bright55	Dark08	Bright-Dark	dorsum	different	33_6	4239.5	8.35
Bright55	Dark16	Bright-Dark	dorsum	different	33_11	1601.98	7.38
Bright55	Dark20	Bright-Dark	dorsum	different	33_13	2735.76	7.91
Bright55	Dark24	Bright-Dark	dorsum	different	33_14	2311.69	7.75
Bright55	Dark41	Bright-Dark	dorsum	different	33_25	2192.67	7.69
Bright55	Dark42	Bright-Dark	dorsum	same	33_8	2119.5	7.66
Bright55	Dark53	Bright-Dark	dorsum	same	33_32	1720.43	7.45
Bright55	Dark59	Bright-Dark	dorsum	different	33_6	3166.05	8.06
Bright55	Dark60	Bright-Dark	dorsum	different	33_37	3133.18	8.05
Bright55	Dark67	Bright-Dark	dorsum	same	33_41	4733.13	8.46
Bright56	Cuckoo01	Cuckoo-Bright	dorsum	different	34_43	3599.93	8.19
Bright56	Cuckoo02	Cuckoo-Bright	dorsum	same	34_44	1579.76	7.37
Bright56	Cuckoo03	Cuckoo-Bright	dorsum	different	34_45	3034.15	8.02
Bright56	Cuckoo04	Cuckoo-Bright	dorsum	different	34_46	2853.04	7.96
Bright56	Cuckoo05	Cuckoo-Bright	dorsum	different	34_47	3898.8	8.27
Bright56	Cuckoo06	Cuckoo-Bright	dorsum	different	34_48	3139.28	8.05
Bright56	Cuckoo07	Cuckoo-Bright	dorsum	same	34_49	1735.28	7.46
Bright56	Cuckoo08	Cuckoo-Bright	dorsum	same	34_50	3327.94	8.11
Bright56	Dark07	Bright-Dark	dorsum	different	34_5	2603.97	7.86
Bright56	Dark08	Bright-Dark	dorsum	same	34_6	3173.46	8.06
Bright56	Dark16	Bright-Dark	dorsum	same	34_11	718.073	6.58
Bright56	Dark20	Bright-Dark	dorsum	same	34_13	3147.61	8.05
Bright56	Dark24	Bright-Dark	dorsum	different	34_14	1146.5	7.04
Bright56	Dark41	Bright-Dark	dorsum	different	34_25	1092.72	7
Bright56	Dark42	Bright-Dark	dorsum	different	34_8	984.899	6.89
Bright56	Dark53	Bright-Dark	dorsum	different	34_32	1133.73	7.03
Bright56	Dark59	Bright-Dark	dorsum	same	34_6	2252.7	7.72
Bright56	Dark60	Bright-Dark	dorsum	same	34_37	2683.51	7.89
Bright56	Dark67	Bright-Dark	dorsum	different	34_41	3660.38	8.21
Bright57	Cuckoo01	Cuckoo-Bright	dorsum	different	31_43	5448.49	8.6
Bright57	Cuckoo02	Cuckoo-Bright	dorsum	same	31_44	2978.13	8
Bright57	Cuckoo03	Cuckoo-Bright	dorsum	different	31_45	4767.98	8.47
Bright57	Cuckoo04	Cuckoo-Bright	dorsum	different	31_46	4671.6	8.45
Bright57	Cuckoo05	Cuckoo-Bright	dorsum	different	31_47	5747.35	8.66
Bright57	Cuckoo06	Cuckoo-Bright	dorsum	different	31_48	4987.84	8.51
Bright57	Cuckoo07	Cuckoo-Bright	dorsum	same	31_49	3521.82	8.17
Bright57	Cuckoo08	Cuckoo-Bright	dorsum	same	31_50	5176.49	8.55
Bright57	Dark07	Bright-Dark	dorsum	different	31_5	4452.53	8.4
Bright57	Dark08	Bright-Dark	dorsum	same	31_6	2249.41	7.72
Bright57	Dark16	Bright-Dark	dorsum	same	31_11	1622.48	7.39
Bright57	Dark20	Bright-Dark	dorsum	same	31_13	2739.3	7.92
Bright57	Dark24	Bright-Dark	dorsum	different	31_14	2000.73	7.6
Bright57	Dark41	Bright-Dark	dorsum	different	31_25	1057.54	6.96
Bright57	Dark42	Bright-Dark	dorsum	different	31_8	2393.66	7.78
Bright57	Dark53	Bright-Dark	dorsum	different	31_32	1558.08	7.35
Bright57	Dark59	Bright-Dark	dorsum	same	31_6	2085.33	7.64
Bright57	Dark60	Bright-Dark	dorsum	same	31_37	2431.01	7.8
Bright57	Dark67	Bright-Dark	dorsum	different	31_41	2344.4	7.76
Bright58	Cuckoo01	Cuckoo-Bright	dorsum	different	35_43	5233.11	8.56
Bright58	Cuckoo02	Cuckoo-Bright	dorsum	same	35_44	2733.4	7.91
Bright58	Cuckoo03	Cuckoo-Bright	dorsum	different	35_45	4534.98	8.42
Bright58	Cuckoo04	Cuckoo-Bright	dorsum	different	35_46	4444.52	8.4
Bright58	Cuckoo05	Cuckoo-Bright	dorsum	different	35_47	5531.97	8.62
Bright58	Cuckoo06	Cuckoo-Bright	dorsum	different	35_48	4772.46	8.47
Bright58	Cuckoo07	Cuckoo-Bright	dorsum	same	35_49	3282.78	8.1
Bright58	Cuckoo08	Cuckoo-Bright	dorsum	same	35_50	4961.11	8.51
Bright58	Dark07	Bright-Dark	dorsum	different	35_5	4237.14	8.35
Bright58	Dark08	Bright-Dark	dorsum	same	35_6	2360.16	7.77
Bright58	Dark16	Bright-Dark	dorsum	same	35_11	1336.31	7.2
Bright58	Dark20	Bright-Dark	dorsum	same	35_13	2825.44	7.95
Bright58	Dark24	Bright-Dark	dorsum	different	35_14	1875.68	7.54
Bright58	Dark41	Bright-Dark	dorsum	different	35_25	1112.3	7.01
Bright58	Dark42	Bright-Dark	dorsum	different	35_8	2178.27	7.69
Bright58	Dark53	Bright-Dark	dorsum	different	35_32	1224.61	7.11
Bright58	Dark59	Bright-Dark	dorsum	same	35_6	2348.11	7.76
Bright58	Dark60	Bright-Dark	dorsum	same	35_37	2352.44	7.76
Bright58	Dark67	Bright-Dark	dorsum	different	35_41	2475.19	7.81
Bright61	Cuckoo01	Cuckoo-Bright	dorsum	different	38_43	1787.27	7.49
Bright61	Cuckoo02	Cuckoo-Bright	dorsum	same	38_44	2794.42	7.94
Bright61	Cuckoo03	Cuckoo-Bright	dorsum	different	38_45	1875.99	7.54
Bright61	Cuckoo04	Cuckoo-Bright	dorsum	different	38_46	1627.98	7.4
Bright61	Cuckoo05	Cuckoo-Bright	dorsum	different	38_47	1681.96	7.43
Bright61	Cuckoo06	Cuckoo-Bright	dorsum	different	38_48	1180.16	7.07
Bright61	Cuckoo07	Cuckoo-Bright	dorsum	same	38_49	1529.98	7.33
Bright61	Cuckoo08	Cuckoo-Bright	dorsum	same	38_50	1486.69	7.3
Bright61	Dark07	Bright-Dark	dorsum	different	38_5	799.287	6.68
Bright61	Dark08	Bright-Dark	dorsum	same	38_6	5978.96	8.7
Bright61	Dark16	Bright-Dark	dorsum	same	38_11	3201.07	8.07
Bright61	Dark20	Bright-Dark	dorsum	same	38_13	4817.68	8.48
Bright61	Dark24	Bright-Dark	dorsum	different	38_14	2660.04	7.89
Bright61	Dark41	Bright-Dark	dorsum	different	38_25	3603.23	8.19
Bright61	Dark42	Bright-Dark	dorsum	different	38_8	2267.11	7.73
Bright61	Dark53	Bright-Dark	dorsum	different	38_32	3483.81	8.16
Bright61	Dark59	Bright-Dark	dorsum	same	38_6	4056.45	8.31
Bright61	Dark60	Bright-Dark	dorsum	same	38_37	4872.64	8.49
Bright61	Dark67	Bright-Dark	dorsum	different	38_41	6472.59	8.78
Bright62	Cuckoo01	Cuckoo-Bright	dorsum	different	38_43	1632.97	7.4
Bright62	Cuckoo02	Cuckoo-Bright	dorsum	same	38_44	2896.32	7.97
Bright62	Cuckoo03	Cuckoo-Bright	dorsum	different	38_45	1781.13	7.49
Bright62	Cuckoo04	Cuckoo-Bright	dorsum	different	38_46	1108.52	7.01
Bright62	Cuckoo05	Cuckoo-Bright	dorsum	different	38_47	1715.86	7.45
Bright62	Cuckoo06	Cuckoo-Bright	dorsum	different	38_48	1012.84	6.92
Bright62	Cuckoo07	Cuckoo-Bright	dorsum	same	38_49	1421.12	7.26
Bright62	Cuckoo08	Cuckoo-Bright	dorsum	same	38_50	1407.58	7.25
Bright62	Dark07	Bright-Dark	dorsum	different	38_5	701.151	6.55
Bright62	Dark08	Bright-Dark	dorsum	same	38_6	5496.7	8.61
Bright62	Dark16	Bright-Dark	dorsum	same	38_11	2718.81	7.91
Bright62	Dark20	Bright-Dark	dorsum	same	38_13	4801.66	8.48
Bright62	Dark24	Bright-Dark	dorsum	different	38_14	2177.78	7.69
Bright62	Dark41	Bright-Dark	dorsum	different	38_25	3120.97	8.05
Bright62	Dark42	Bright-Dark	dorsum	different	38_8	1784.86	7.49
Bright62	Dark53	Bright-Dark	dorsum	different	38_32	3134.57	8.05
Bright62	Dark59	Bright-Dark	dorsum	same	38_6	3579.88	8.18
Bright62	Dark60	Bright-Dark	dorsum	same	38_37	4543.51	8.42
Bright62	Dark67	Bright-Dark	dorsum	different	38_41	5990.34	8.7
Cuckoo01	Dark07	Cuckoo-Dark	dorsum	different	43_5	1482.45	7.3
Cuckoo01	Dark08	Cuckoo-Dark	dorsum	different	43_6	6766.68	8.82
Cuckoo01	Dark16	Cuckoo-Dark	dorsum	different	43_11	4006.13	8.3
Cuckoo01	Dark20	Cuckoo-Dark	dorsum	different	43_13	5555.4	8.62
Cuckoo01	Dark24	Cuckoo-Dark	dorsum	different	43_14	3722.15	8.22
Cuckoo01	Dark41	Cuckoo-Dark	dorsum	same	43_25	4414.33	8.39
Cuckoo01	Dark42	Cuckoo-Dark	dorsum	different	43_8	3215.86	8.08
Cuckoo01	Dark53	Cuckoo-Dark	dorsum	different	43_32	4247.03	8.35
Cuckoo01	Dark59	Cuckoo-Dark	dorsum	different	43_6	5113.16	8.54
Cuckoo01	Dark60	Cuckoo-Dark	dorsum	different	43_37	5660.36	8.64
Cuckoo01	Bright63	Cuckoo-Bright	dorsum	different	43_13	9246.91	9.13
Cuckoo01	Bright64	Cuckoo-Bright	dorsum	different	43_13	14257	9.57
Cuckoo01	Bright65	Cuckoo-Bright	dorsum	different	43_40	6769.74	8.82
Cuckoo01	Bright66	Cuckoo-Bright	dorsum	different	43_41	8266.9	9.02
Cuckoo01	Bright68	Cuckoo-Bright	dorsum	different	43_42	7644.02	8.94
Cuckoo01	Bright69	Cuckoo-Bright	dorsum	different	43_42	10089.2	9.22
Cuckoo01	Dark67	Cuckoo-Dark	dorsum	different	43_41	7260.31	8.89
Cuckoo02	Dark07	Cuckoo-Dark	dorsum	different	44_5	2371.88	7.77
Cuckoo02	Dark08	Cuckoo-Dark	dorsum	same	44_6	4264.22	8.36
Cuckoo02	Dark16	Cuckoo-Dark	dorsum	same	44_11	2119.81	7.66
Cuckoo02	Dark20	Cuckoo-Dark	dorsum	same	44_13	2194.41	7.69
Cuckoo02	Dark24	Cuckoo-Dark	dorsum	different	44_14	2427.05	7.79
Cuckoo02	Dark41	Cuckoo-Dark	dorsum	different	44_25	2521.26	7.83
Cuckoo02	Dark42	Cuckoo-Dark	dorsum	different	44_8	2281.01	7.73
Cuckoo02	Dark53	Cuckoo-Dark	dorsum	different	44_32	1936.28	7.57
Cuckoo02	Dark59	Cuckoo-Dark	dorsum	same	44_6	3506.35	8.16
Cuckoo02	Dark60	Cuckoo-Dark	dorsum	same	44_37	2649.94	7.88
Cuckoo02	Bright63	Cuckoo-Bright	dorsum	same	44_13	7083.82	8.87
Cuckoo02	Bright64	Cuckoo-Bright	dorsum	same	44_13	11014.8	9.31
Cuckoo02	Bright65	Cuckoo-Bright	dorsum	different	44_40	4751.38	8.47
Cuckoo02	Bright66	Cuckoo-Bright	dorsum	different	44_41	5618.94	8.63
Cuckoo02	Bright68	Cuckoo-Bright	dorsum	same	44_42	5851.07	8.67
Cuckoo02	Bright69	Cuckoo-Bright	dorsum	same	44_42	7282.69	8.89
Cuckoo02	Dark67	Cuckoo-Dark	dorsum	different	44_41	4807.86	8.48
Cuckoo03	Dark07	Cuckoo-Dark	dorsum	same	45_5	1590.58	7.37
Cuckoo03	Dark08	Cuckoo-Dark	dorsum	different	45_6	6047.31	8.71
Cuckoo03	Dark16	Cuckoo-Dark	dorsum	different	45_11	3581.16	8.18
Cuckoo03	Dark20	Cuckoo-Dark	dorsum	different	45_13	4304.47	8.37
Cuckoo03	Dark24	Cuckoo-Dark	dorsum	different	45_14	3569.55	8.18
Cuckoo03	Dark41	Cuckoo-Dark	dorsum	different	45_25	4026.03	8.3
Cuckoo03	Dark42	Cuckoo-Dark	dorsum	same	45_8	2981.39	8
Cuckoo03	Dark53	Cuckoo-Dark	dorsum	same	45_32	3627.98	8.2
Cuckoo03	Dark59	Cuckoo-Dark	dorsum	different	45_6	4898.91	8.5
Cuckoo03	Dark60	Cuckoo-Dark	dorsum	different	45_37	4703.36	8.46
Cuckoo03	Bright63	Cuckoo-Bright	dorsum	different	45_13	8765.62	9.08
Cuckoo03	Bright64	Cuckoo-Bright	dorsum	different	45_13	13151.7	9.48
Cuckoo03	Bright65	Cuckoo-Bright	dorsum	same	45_40	6333.85	8.75
Cuckoo03	Bright66	Cuckoo-Bright	dorsum	same	45_41	7437.35	8.91
Cuckoo03	Bright68	Cuckoo-Bright	dorsum	different	45_42	7278.7	8.89
Cuckoo03	Bright69	Cuckoo-Bright	dorsum	different	45_42	9253.67	9.13
Cuckoo03	Dark67	Cuckoo-Dark	dorsum	same	45_41	6521.4	8.78
Cuckoo04	Dark07	Cuckoo-Dark	dorsum	same	46_5	1194.61	7.09
Cuckoo04	Dark08	Cuckoo-Dark	dorsum	different	46_6	5978.1	8.7
Cuckoo04	Dark16	Cuckoo-Dark	dorsum	different	46_11	3288.48	8.1
Cuckoo04	Dark20	Cuckoo-Dark	dorsum	different	46_13	4845.48	8.49
Cuckoo04	Dark24	Cuckoo-Dark	dorsum	different	46_14	3023.95	8.01
Cuckoo04	Dark41	Cuckoo-Dark	dorsum	different	46_25	3703.82	8.22
Cuckoo04	Dark42	Cuckoo-Dark	dorsum	same	46_8	2506.36	7.83
Cuckoo04	Dark53	Cuckoo-Dark	dorsum	same	46_32	3502.7	8.16
Cuckoo04	Dark59	Cuckoo-Dark	dorsum	different	46_6	4411.14	8.39
Cuckoo04	Dark60	Cuckoo-Dark	dorsum	different	46_37	4871.78	8.49
Cuckoo04	Bright63	Cuckoo-Bright	dorsum	different	46_13	8509.35	9.05
Cuckoo04	Bright64	Cuckoo-Bright	dorsum	different	46_13	13468.4	9.51
Cuckoo04	Bright65	Cuckoo-Bright	dorsum	same	46_40	6040.26	8.71
Cuckoo04	Bright66	Cuckoo-Bright	dorsum	same	46_41	7478.31	8.92
Cuckoo04	Bright68	Cuckoo-Bright	dorsum	different	46_42	6934.52	8.84
Cuckoo04	Bright69	Cuckoo-Bright	dorsum	different	46_42	9300.66	9.14
Cuckoo04	Dark67	Cuckoo-Dark	dorsum	same	46_41	6471.73	8.78
Cuckoo05	Dark07	Cuckoo-Dark	dorsum	same	47_5	1386.93	7.23
Cuckoo05	Dark08	Cuckoo-Dark	dorsum	different	47_6	7065.54	8.86
Cuckoo05	Dark16	Cuckoo-Dark	dorsum	different	47_11	4287.65	8.36
Cuckoo05	Dark20	Cuckoo-Dark	dorsum	different	47_13	5474.98	8.61
Cuckoo05	Dark24	Cuckoo-Dark	dorsum	different	47_14	3864.32	8.26
Cuckoo05	Dark41	Cuckoo-Dark	dorsum	different	47_25	4689.81	8.45
Cuckoo05	Dark42	Cuckoo-Dark	dorsum	same	47_8	3401.47	8.13
Cuckoo05	Dark53	Cuckoo-Dark	dorsum	same	47_32	4545.9	8.42
Cuckoo05	Dark59	Cuckoo-Dark	dorsum	different	47_6	5277.05	8.57
Cuckoo05	Dark60	Cuckoo-Dark	dorsum	different	47_37	5959.22	8.69
Cuckoo05	Bright63	Cuckoo-Bright	dorsum	different	47_13	9545.77	9.16
Cuckoo05	Bright64	Cuckoo-Bright	dorsum	different	47_13	14555.8	9.59
Cuckoo05	Bright65	Cuckoo-Bright	dorsum	same	47_40	7036.73	8.86
Cuckoo05	Bright66	Cuckoo-Bright	dorsum	same	47_41	8565.76	9.06
Cuckoo05	Bright68	Cuckoo-Bright	dorsum	different	47_42	7917.08	8.98
Cuckoo05	Bright69	Cuckoo-Bright	dorsum	different	47_42	10388.1	9.25
Cuckoo05	Dark67	Cuckoo-Dark	dorsum	same	47_41	7559.18	8.93
Cuckoo06	Dark07	Cuckoo-Dark	dorsum	same	48_5	891.53	6.79
Cuckoo06	Dark08	Cuckoo-Dark	dorsum	different	48_6	6306.03	8.75
Cuckoo06	Dark16	Cuckoo-Dark	dorsum	different	48_11	3528.14	8.17
Cuckoo06	Dark20	Cuckoo-Dark	dorsum	different	48_13	5125.08	8.54
Cuckoo06	Dark24	Cuckoo-Dark	dorsum	different	48_14	3159.38	8.06
Cuckoo06	Dark41	Cuckoo-Dark	dorsum	different	48_25	3931.84	8.28
Cuckoo06	Dark42	Cuckoo-Dark	dorsum	same	48_8	2674.8	7.89
Cuckoo06	Dark53	Cuckoo-Dark	dorsum	same	48_32	3786.38	8.24
Cuckoo06	Dark59	Cuckoo-Dark	dorsum	different	48_6	4572.1	8.43
Cuckoo06	Dark60	Cuckoo-Dark	dorsum	different	48_37	5199.71	8.56
Cuckoo06	Bright63	Cuckoo-Bright	dorsum	different	48_13	8786.26	9.08
Cuckoo06	Bright64	Cuckoo-Bright	dorsum	different	48_13	13796.3	9.53
Cuckoo06	Bright65	Cuckoo-Bright	dorsum	same	48_40	6287.25	8.75
Cuckoo06	Bright66	Cuckoo-Bright	dorsum	same	48_41	7806.25	8.96
Cuckoo06	Bright68	Cuckoo-Bright	dorsum	different	48_42	7159.4	8.88
Cuckoo06	Bright69	Cuckoo-Bright	dorsum	different	48_42	9628.59	9.17
Cuckoo06	Dark67	Cuckoo-Dark	dorsum	same	48_41	6799.66	8.82
Cuckoo07	Dark07	Cuckoo-Dark	dorsum	different	49_5	1114.37	7.02
Cuckoo07	Dark08	Cuckoo-Dark	dorsum	same	49_6	4774.34	8.47
Cuckoo07	Dark16	Cuckoo-Dark	dorsum	same	49_11	2270.02	7.73
Cuckoo07	Dark20	Cuckoo-Dark	dorsum	same	49_13	3393.48	8.13
Cuckoo07	Dark24	Cuckoo-Dark	dorsum	different	49_14	2257.02	7.72
Cuckoo07	Dark41	Cuckoo-Dark	dorsum	different	49_25	2714.9	7.91
Cuckoo07	Dark42	Cuckoo-Dark	dorsum	different	49_8	1668.85	7.42
Cuckoo07	Dark53	Cuckoo-Dark	dorsum	different	49_32	2375.79	7.77
Cuckoo07	Dark59	Cuckoo-Dark	dorsum	same	49_6	3586.37	8.18
Cuckoo07	Dark60	Cuckoo-Dark	dorsum	same	49_37	3647.97	8.2
Cuckoo07	Bright63	Cuckoo-Bright	dorsum	same	49_13	7454.49	8.92
Cuckoo07	Bright64	Cuckoo-Bright	dorsum	same	49_13	12244.6	9.41
Cuckoo07	Bright65	Cuckoo-Bright	dorsum	different	49_40	5022.72	8.52
Cuckoo07	Bright66	Cuckoo-Bright	dorsum	different	49_41	6254.51	8.74
Cuckoo07	Bright68	Cuckoo-Bright	dorsum	same	49_42	5967.57	8.69
Cuckoo07	Bright69	Cuckoo-Bright	dorsum	same	49_42	8082.71	9
Cuckoo07	Dark67	Cuckoo-Dark	dorsum	different	49_41	5271.31	8.57
Cuckoo08	Dark07	Cuckoo-Dark	dorsum	different	50_5	1150.99	7.05
Cuckoo08	Dark08	Cuckoo-Dark	dorsum	same	50_6	6494.68	8.78
Cuckoo08	Dark16	Cuckoo-Dark	dorsum	same	50_11	3716.79	8.22
Cuckoo08	Dark20	Cuckoo-Dark	dorsum	same	50_13	4904.12	8.5
Cuckoo08	Dark24	Cuckoo-Dark	dorsum	different	50_14	3451	8.15
Cuckoo08	Dark41	Cuckoo-Dark	dorsum	different	50_25	4121.28	8.32
Cuckoo08	Dark42	Cuckoo-Dark	dorsum	different	50_8	2915.43	7.98
Cuckoo08	Dark53	Cuckoo-Dark	dorsum	different	50_32	3975.04	8.29
Cuckoo08	Dark59	Cuckoo-Dark	dorsum	same	50_6	4838.19	8.48
Cuckoo08	Dark60	Cuckoo-Dark	dorsum	same	50_37	5388.36	8.59
Cuckoo08	Bright63	Cuckoo-Bright	dorsum	same	50_13	8974.91	9.1
Cuckoo08	Bright64	Cuckoo-Bright	dorsum	same	50_13	13985	9.55
Cuckoo08	Bright65	Cuckoo-Bright	dorsum	different	50_40	6476.69	8.78
Cuckoo08	Bright66	Cuckoo-Bright	dorsum	different	50_41	7994.9	8.99
Cuckoo08	Bright68	Cuckoo-Bright	dorsum	same	50_42	7348.84	8.9
Cuckoo08	Bright69	Cuckoo-Bright	dorsum	same	50_42	9817.25	9.19
Cuckoo08	Dark67	Cuckoo-Dark	dorsum	different	50_41	6988.32	8.85
Dark07	Bright63	Bright-Dark	dorsum	different	5_13	8250.95	9.02
Dark07	Bright64	Bright-Dark	dorsum	different	5_13	13261	9.49
Dark07	Bright65	Bright-Dark	dorsum	same	5_40	5741.91	8.66
Dark07	Bright66	Bright-Dark	dorsum	same	5_41	7270.93	8.89
Dark07	Bright68	Bright-Dark	dorsum	different	5_42	6622.25	8.8
Dark07	Bright69	Bright-Dark	dorsum	different	5_42	9093.28	9.12
Dark08	Bright63	Bright-Dark	dorsum	same	6_13	3102.98	8.04
Dark08	Bright64	Bright-Dark	dorsum	same	6_13	7490.29	8.92
Dark08	Bright65	Bright-Dark	dorsum	different	6_40	1355.57	7.21
Dark08	Bright66	Bright-Dark	dorsum	different	6_41	2261.23	7.72
Dark08	Bright68	Bright-Dark	dorsum	same	6_42	3102.47	8.04
Dark08	Bright69	Bright-Dark	dorsum	same	6_42	3356.69	8.12
Dark16	Bright63	Bright-Dark	dorsum	same	11_13	5279.34	8.57
Dark16	Bright64	Bright-Dark	dorsum	same	11_13	10268.2	9.24
Dark16	Bright65	Bright-Dark	dorsum	different	11_40	2969.52	8
Dark16	Bright66	Bright-Dark	dorsum	different	11_41	4336.01	8.37
Dark16	Bright68	Bright-Dark	dorsum	same	11_42	4174.36	8.34
Dark16	Bright69	Bright-Dark	dorsum	same	11_42	6136.29	8.72
Dark20	Bright63	Bright-Dark	dorsum	same	13_13	5309.8	8.58
Dark20	Bright64	Bright-Dark	dorsum	same	13_13	9080.85	9.11
Dark20	Bright65	Bright-Dark	dorsum	different	13_40	3126.61	8.05
Dark20	Bright66	Bright-Dark	dorsum	different	13_41	3843.65	8.25
Dark20	Bright68	Bright-Dark	dorsum	same	13_42	4343.29	8.38
Dark20	Bright69	Bright-Dark	dorsum	same	13_42	5315.44	8.58
Dark24	Bright63	Bright-Dark	dorsum	different	14_13	5799.15	8.67
Dark24	Bright64	Bright-Dark	dorsum	different	14_13	10809.2	9.29
Dark24	Bright65	Bright-Dark	dorsum	different	14_40	3290.11	8.1
Dark24	Bright66	Bright-Dark	dorsum	different	14_41	4948.02	8.51
Dark24	Bright68	Bright-Dark	dorsum	different	14_42	4170.46	8.34
Dark24	Bright69	Bright-Dark	dorsum	different	14_42	6748.3	8.82
Dark41	Bright63	Bright-Dark	dorsum	different	25_13	4855.96	8.49
Dark41	Bright64	Bright-Dark	dorsum	different	25_13	9866.02	9.2
Dark41	Bright65	Bright-Dark	dorsum	different	25_40	2355.41	7.76
Dark41	Bright66	Bright-Dark	dorsum	different	25_41	3923.69	8.27
Dark41	Bright68	Bright-Dark	dorsum	different	25_42	3329.81	8.11
Dark41	Bright69	Bright-Dark	dorsum	different	25_42	5723.97	8.65
Dark42	Bright63	Bright-Dark	dorsum	different	8_13	6192.07	8.73
Dark42	Bright64	Bright-Dark	dorsum	different	8_13	11202.1	9.32
Dark42	Bright65	Bright-Dark	dorsum	same	8_40	3683.03	8.21
Dark42	Bright66	Bright-Dark	dorsum	same	8_41	5295.02	8.57
Dark42	Bright68	Bright-Dark	dorsum	different	8_42	4563.38	8.43
Dark42	Bright69	Bright-Dark	dorsum	different	8_42	7095.3	8.87
Dark53	Bright63	Bright-Dark	dorsum	different	32_13	5380.26	8.59
Dark53	Bright64	Bright-Dark	dorsum	different	32_13	10009.9	9.21
Dark53	Bright65	Bright-Dark	dorsum	same	32_40	3172.64	8.06
Dark53	Bright66	Bright-Dark	dorsum	same	32_41	4130.45	8.33
Dark53	Bright68	Bright-Dark	dorsum	different	32_42	4389.32	8.39
Dark53	Bright69	Bright-Dark	dorsum	different	32_42	5842.21	8.67
Dark59	Bright63	Bright-Dark	dorsum	same	6_13	4402.74	8.39
Dark59	Bright64	Bright-Dark	dorsum	same	6_13	9412.8	9.15
Dark59	Bright65	Bright-Dark	dorsum	different	6_40	1893.7	7.55
Dark59	Bright66	Bright-Dark	dorsum	different	6_41	3422.73	8.14
Dark59	Bright68	Bright-Dark	dorsum	same	6_42	2774.04	7.93
Dark59	Bright69	Bright-Dark	dorsum	same	6_42	5245.07	8.57
Dark60	Bright63	Bright-Dark	dorsum	same	37_13	5246.84	8.57
Dark60	Bright64	Bright-Dark	dorsum	same	37_13	8596.61	9.06
Dark60	Bright65	Bright-Dark	dorsum	different	37_40	3227.23	8.08
Dark60	Bright66	Bright-Dark	dorsum	different	37_41	3944.28	8.28
Dark60	Bright68	Bright-Dark	dorsum	same	37_42	4549.52	8.42
Dark60	Bright69	Bright-Dark	dorsum	same	37_42	5106.72	8.54
Bright63	Dark67	Bright-Dark	dorsum	different	13_41	2473.69	7.81
Bright64	Dark67	Bright-Dark	dorsum	different	13_41	6996.66	8.85
Bright65	Dark67	Bright-Dark	dorsum	same	40_41	838.591	6.73
Bright66	Dark67	Bright-Dark	dorsum	same	41_41	1528.32	7.33
Bright68	Dark67	Bright-Dark	dorsum	different	42_41	2280.89	7.73
Bright69	Dark67	Bright-Dark	dorsum	different	42_41	2960.96	7.99
Bright01	Dark16	Bright-Dark	skin	different	1_11	732.325	6.6
Bright39	Dark16	Bright-Dark	skin	different	1_11	932.389	6.84
Bright01	Dark20	Bright-Dark	skin	different	1_13	795.079	6.68
Bright39	Dark20	Bright-Dark	skin	different	1_13	943.057	6.85
Bright01	Dark24	Bright-Dark	skin	different	1_14	643.585	6.47
Bright39	Dark24	Bright-Dark	skin	different	1_14	838.597	6.73
Bright01	Dark41	Bright-Dark	skin	different	1_25	780.881	6.66
Bright39	Dark41	Bright-Dark	skin	different	1_25	1078.52	6.98
Bright01	Dark60	Bright-Dark	skin	different	1_37	589.231	6.38
Bright39	Dark60	Bright-Dark	skin	different	1_37	787.101	6.67
Bright01	Cuckoo01	Cuckoo-Bright	skin	different	1_43	707.761	6.56
Bright39	Cuckoo01	Cuckoo-Bright	skin	different	1_43	883.701	6.78
Bright01	Cuckoo02	Cuckoo-Bright	skin	different	1_44	491.235	6.2
Bright39	Cuckoo02	Cuckoo-Bright	skin	different	1_44	730.665	6.59
Bright01	Cuckoo07	Cuckoo-Bright	skin	different	1_49	907.109	6.81
Bright39	Cuckoo07	Cuckoo-Bright	skin	different	1_49	881.78	6.78
Bright01	Cuckoo08	Cuckoo-Bright	skin	different	1_50	605.606	6.41
Bright39	Cuckoo08	Cuckoo-Bright	skin	different	1_50	752.751	6.62
Bright01	Dark08	Bright-Dark	skin	different	1_6	777.098	6.66
Bright39	Dark08	Bright-Dark	skin	different	1_6	893.097	6.79
Bright01	Dark59	Bright-Dark	skin	different	1_6	957.485	6.86
Bright39	Dark59	Bright-Dark	skin	different	1_6	1157.55	7.05
Bright15	Dark24	Bright-Dark	skin	different	10_14	523.653	6.26
Bright15	Dark41	Bright-Dark	skin	different	10_25	652.127	6.48
Bright15	Dark53	Bright-Dark	skin	different	10_32	1110.37	7.01
Bright15	Dark67	Bright-Dark	skin	different	10_41	580.423	6.36
Bright15	Cuckoo01	Cuckoo-Bright	skin	different	10_43	518.363	6.25
Bright15	Cuckoo03	Cuckoo-Bright	skin	different	10_45	1289.95	7.16
Bright15	Cuckoo04	Cuckoo-Bright	skin	different	10_46	620.953	6.43
Bright15	Cuckoo05	Cuckoo-Bright	skin	different	10_47	904.117	6.81
Bright15	Cuckoo06	Cuckoo-Bright	skin	different	10_48	1912.39	7.56
Bright15	Dark07	Bright-Dark	skin	different	10_5	726.468	6.59
Bright15	Dark42	Bright-Dark	skin	different	10_8	563.879	6.33
Bright17	Dark24	Bright-Dark	skin	different	11_14	1009.49	6.92
Bright18	Dark24	Bright-Dark	skin	different	11_14	294.156	5.68
Bright17	Dark41	Bright-Dark	skin	different	11_25	1181.25	7.07
Bright18	Dark41	Bright-Dark	skin	different	11_25	212.848	5.36
Bright17	Dark53	Bright-Dark	skin	different	11_32	857.708	6.75
Bright18	Dark53	Bright-Dark	skin	different	11_32	757.245	6.63
Dark16	Bright65	Bright-Dark	skin	different	11_40	1545.45	7.34
Dark16	Bright66	Bright-Dark	skin	different	11_41	2170.71	7.68
Bright17	Dark67	Bright-Dark	skin	different	11_41	1091.96	7
Bright18	Dark67	Bright-Dark	skin	different	11_41	491.598	6.2
Bright17	Cuckoo01	Cuckoo-Bright	skin	different	11_43	992.542	6.9
Bright18	Cuckoo01	Cuckoo-Bright	skin	different	11_43	475.244	6.16
Bright17	Cuckoo03	Cuckoo-Bright	skin	different	11_45	821.435	6.71
Bright18	Cuckoo03	Cuckoo-Bright	skin	different	11_45	1164.06	7.06
Bright17	Cuckoo04	Cuckoo-Bright	skin	different	11_46	1023.13	6.93
Bright18	Cuckoo04	Cuckoo-Bright	skin	different	11_46	522.546	6.26
Bright17	Cuckoo05	Cuckoo-Bright	skin	different	11_47	1018.21	6.93
Bright18	Cuckoo05	Cuckoo-Bright	skin	different	11_47	832.131	6.72
Bright17	Cuckoo06	Cuckoo-Bright	skin	different	11_48	965.295	6.87
Bright18	Cuckoo06	Cuckoo-Bright	skin	different	11_48	1758.05	7.47
Bright17	Dark07	Bright-Dark	skin	different	11_5	1390.84	7.24
Bright18	Dark07	Bright-Dark	skin	different	11_5	440.121	6.09
Bright17	Dark42	Bright-Dark	skin	different	11_8	1208.12	7.1
Bright18	Dark42	Bright-Dark	skin	different	11_8	295.387	5.69
Bright19	Dark16	Bright-Dark	skin	different	12_11	594.801	6.39
Bright19	Dark20	Bright-Dark	skin	different	12_13	1299.23	7.17
Bright19	Dark24	Bright-Dark	skin	different	12_14	547.904	6.31
Bright19	Dark41	Bright-Dark	skin	different	12_25	704.995	6.56
Bright19	Dark60	Bright-Dark	skin	different	12_37	935.298	6.84
Bright19	Cuckoo01	Cuckoo-Bright	skin	different	12_43	346.649	5.85
Bright19	Cuckoo02	Cuckoo-Bright	skin	different	12_44	568.85	6.34
Bright19	Cuckoo07	Cuckoo-Bright	skin	different	12_49	958.451	6.87
Bright19	Cuckoo08	Cuckoo-Bright	skin	different	12_50	567.64	6.34
Bright19	Dark08	Bright-Dark	skin	different	12_6	297.014	5.69
Bright19	Dark59	Bright-Dark	skin	different	12_6	751.289	6.62
Bright21	Dark24	Bright-Dark	skin	different	13_14	263.196	5.57
Bright22	Dark24	Bright-Dark	skin	different	13_14	690.518	6.54
Bright21	Dark41	Bright-Dark	skin	different	13_25	498.115	6.21
Bright22	Dark41	Bright-Dark	skin	different	13_25	598.222	6.39
Bright21	Dark53	Bright-Dark	skin	different	13_32	711.276	6.57
Bright22	Dark53	Bright-Dark	skin	different	13_32	692.386	6.54
Dark20	Bright65	Bright-Dark	skin	different	13_40	1604.05	7.38
Dark20	Bright66	Bright-Dark	skin	different	13_41	1771.83	7.48
Bright21	Dark67	Bright-Dark	skin	different	13_41	205.251	5.32
Bright22	Dark67	Bright-Dark	skin	different	13_41	711.814	6.57
Bright63	Dark67	Bright-Dark	skin	different	13_41	1264.49	7.14
Bright64	Dark67	Bright-Dark	skin	different	13_41	1265.13	7.14
Bright21	Cuckoo01	Cuckoo-Bright	skin	different	13_43	395.054	5.98
Bright22	Cuckoo01	Cuckoo-Bright	skin	different	13_43	571.084	6.35
Bright21	Cuckoo03	Cuckoo-Bright	skin	different	13_45	801.583	6.69
Bright22	Cuckoo03	Cuckoo-Bright	skin	different	13_45	1248.7	7.13
Bright21	Cuckoo04	Cuckoo-Bright	skin	different	13_46	352.799	5.87
Bright22	Cuckoo04	Cuckoo-Bright	skin	different	13_46	463.876	6.14
Bright21	Cuckoo05	Cuckoo-Bright	skin	different	13_47	501.046	6.22
Bright22	Cuckoo05	Cuckoo-Bright	skin	different	13_47	1060.45	6.97
Bright21	Cuckoo06	Cuckoo-Bright	skin	different	13_48	1405.45	7.25
Bright22	Cuckoo06	Cuckoo-Bright	skin	different	13_48	1842.69	7.52
Bright21	Dark07	Bright-Dark	skin	different	13_5	454.269	6.12
Bright22	Dark07	Bright-Dark	skin	different	13_5	897.809	6.8
Bright21	Dark42	Bright-Dark	skin	different	13_8	285.655	5.65
Bright22	Dark42	Bright-Dark	skin	different	13_8	787.826	6.67
Bright23	Dark16	Bright-Dark	skin	different	14_11	758.592	6.63
Dark24	Bright63	Bright-Dark	skin	different	14_13	1330.78	7.19
Dark24	Bright64	Bright-Dark	skin	different	14_13	1419.42	7.26
Bright23	Dark20	Bright-Dark	skin	different	14_13	1131.59	7.03
Bright23	Dark41	Bright-Dark	skin	different	14_25	834.728	6.73
Bright23	Dark53	Bright-Dark	skin	different	14_32	780.07	6.66
Bright23	Dark60	Bright-Dark	skin	different	14_37	806.305	6.69
Dark24	Bright65	Bright-Dark	skin	different	14_40	1418.04	7.26
Dark24	Bright66	Bright-Dark	skin	different	14_41	1985.16	7.59
Bright23	Dark67	Bright-Dark	skin	different	14_41	627.771	6.44
Dark24	Bright68	Bright-Dark	skin	different	14_42	2003.88	7.6
Dark24	Bright69	Bright-Dark	skin	different	14_42	3338.23	8.11
Bright23	Cuckoo01	Cuckoo-Bright	skin	different	14_43	618.457	6.43
Bright23	Cuckoo02	Cuckoo-Bright	skin	different	14_44	409.81	6.02
Bright23	Cuckoo03	Cuckoo-Bright	skin	different	14_45	511.205	6.24
Bright23	Cuckoo04	Cuckoo-Bright	skin	different	14_46	649.96	6.48
Bright23	Cuckoo05	Cuckoo-Bright	skin	different	14_47	429.248	6.06
Bright23	Cuckoo06	Cuckoo-Bright	skin	different	14_48	1009.21	6.92
Bright23	Cuckoo07	Cuckoo-Bright	skin	different	14_49	869.236	6.77
Bright23	Dark07	Bright-Dark	skin	different	14_5	802.704	6.69
Bright23	Cuckoo08	Cuckoo-Bright	skin	different	14_50	606.795	6.41
Bright23	Dark08	Bright-Dark	skin	different	14_6	718.43	6.58
Bright23	Dark59	Bright-Dark	skin	different	14_6	1024.75	6.93
Bright23	Dark42	Bright-Dark	skin	different	14_8	670.599	6.51
Bright25	Dark16	Bright-Dark	skin	different	15_11	276.989	5.62
Bright26	Dark16	Bright-Dark	skin	different	15_11	513.751	6.24
Bright25	Dark20	Bright-Dark	skin	different	15_13	641.335	6.46
Bright26	Dark20	Bright-Dark	skin	different	15_13	991.076	6.9
Bright25	Dark41	Bright-Dark	skin	different	15_25	295.459	5.69
Bright26	Dark41	Bright-Dark	skin	different	15_25	601.131	6.4
Bright25	Dark53	Bright-Dark	skin	different	15_32	760.562	6.63
Bright26	Dark53	Bright-Dark	skin	different	15_32	927.427	6.83
Bright25	Dark60	Bright-Dark	skin	different	15_37	266.711	5.59
Bright26	Dark60	Bright-Dark	skin	different	15_37	663.161	6.5
Bright25	Dark67	Bright-Dark	skin	different	15_41	351.504	5.86
Bright26	Dark67	Bright-Dark	skin	different	15_41	413.961	6.03
Bright25	Cuckoo01	Cuckoo-Bright	skin	different	15_43	527.675	6.27
Bright26	Cuckoo01	Cuckoo-Bright	skin	different	15_43	388.813	5.96
Bright25	Cuckoo02	Cuckoo-Bright	skin	different	15_44	443.908	6.1
Bright26	Cuckoo02	Cuckoo-Bright	skin	different	15_44	419.228	6.04
Bright25	Cuckoo03	Cuckoo-Bright	skin	different	15_45	996.403	6.9
Bright26	Cuckoo03	Cuckoo-Bright	skin	different	15_45	1064.64	6.97
Bright25	Cuckoo04	Cuckoo-Bright	skin	different	15_46	543.92	6.3
Bright26	Cuckoo04	Cuckoo-Bright	skin	different	15_46	535.18	6.28
Bright25	Cuckoo05	Cuckoo-Bright	skin	different	15_47	620.322	6.43
Bright26	Cuckoo05	Cuckoo-Bright	skin	different	15_47	660.645	6.49
Bright25	Cuckoo06	Cuckoo-Bright	skin	different	15_48	1589.54	7.37
Bright26	Cuckoo06	Cuckoo-Bright	skin	different	15_48	1589.87	7.37
Bright25	Cuckoo07	Cuckoo-Bright	skin	different	15_49	1113.19	7.01
Bright26	Cuckoo07	Cuckoo-Bright	skin	different	15_49	1131.4	7.03
Bright25	Dark07	Bright-Dark	skin	different	15_5	352.329	5.86
Bright26	Dark07	Bright-Dark	skin	different	15_5	745.749	6.61
Bright25	Cuckoo08	Cuckoo-Bright	skin	different	15_50	482.26	6.18
Bright26	Cuckoo08	Cuckoo-Bright	skin	different	15_50	546.308	6.3
Bright25	Dark08	Bright-Dark	skin	different	15_6	726.876	6.59
Bright26	Dark08	Bright-Dark	skin	different	15_6	666.35	6.5
Bright25	Dark59	Bright-Dark	skin	different	15_6	370.791	5.92
Bright26	Dark59	Bright-Dark	skin	different	15_6	567.922	6.34
Bright25	Dark42	Bright-Dark	skin	different	15_8	295.365	5.69
Bright26	Dark42	Bright-Dark	skin	different	15_8	521.55	6.26
Bright27	Dark24	Bright-Dark	skin	different	16_14	360.663	5.89
Bright28	Dark24	Bright-Dark	skin	different	16_14	593.883	6.39
Bright29	Dark24	Bright-Dark	skin	different	16_14	542.207	6.3
Bright27	Dark41	Bright-Dark	skin	different	16_25	310.157	5.74
Bright28	Dark41	Bright-Dark	skin	different	16_25	767.395	6.64
Bright29	Dark41	Bright-Dark	skin	different	16_25	587.568	6.38
Bright27	Dark53	Bright-Dark	skin	different	16_32	598.743	6.39
Bright28	Dark53	Bright-Dark	skin	different	16_32	999.2	6.91
Bright29	Dark53	Bright-Dark	skin	different	16_32	663.429	6.5
Bright27	Dark67	Bright-Dark	skin	different	16_41	475.882	6.17
Bright28	Dark67	Bright-Dark	skin	different	16_41	530.015	6.27
Bright29	Dark67	Bright-Dark	skin	different	16_41	534.342	6.28
Bright27	Cuckoo01	Cuckoo-Bright	skin	different	16_43	435.868	6.08
Bright28	Cuckoo01	Cuckoo-Bright	skin	different	16_43	706.971	6.56
Bright29	Cuckoo01	Cuckoo-Bright	skin	different	16_43	426.16	6.05
Bright27	Cuckoo03	Cuckoo-Bright	skin	different	16_45	914.682	6.82
Bright28	Cuckoo03	Cuckoo-Bright	skin	different	16_45	709.654	6.56
Bright29	Cuckoo03	Cuckoo-Bright	skin	different	16_45	1156.41	7.05
Bright27	Cuckoo04	Cuckoo-Bright	skin	different	16_46	494.63	6.2
Bright28	Cuckoo04	Cuckoo-Bright	skin	different	16_46	744.887	6.61
Bright29	Cuckoo04	Cuckoo-Bright	skin	different	16_46	357.751	5.88
Bright27	Cuckoo05	Cuckoo-Bright	skin	different	16_47	584.194	6.37
Bright28	Cuckoo05	Cuckoo-Bright	skin	different	16_47	340.853	5.83
Bright29	Cuckoo05	Cuckoo-Bright	skin	different	16_47	925.401	6.83
Bright27	Cuckoo06	Cuckoo-Bright	skin	different	16_48	1508.67	7.32
Bright28	Cuckoo06	Cuckoo-Bright	skin	different	16_48	1310.72	7.18
Bright29	Cuckoo06	Cuckoo-Bright	skin	different	16_48	1750.4	7.47
Bright27	Dark07	Bright-Dark	skin	different	16_5	528.37	6.27
Bright28	Dark07	Bright-Dark	skin	different	16_5	476.96	6.17
Bright29	Dark07	Bright-Dark	skin	different	16_5	835.932	6.73
Bright27	Dark42	Bright-Dark	skin	different	16_8	390.502	5.97
Bright28	Dark42	Bright-Dark	skin	different	16_8	563.079	6.33
Bright29	Dark42	Bright-Dark	skin	different	16_8	679.776	6.52
Bright30	Dark24	Bright-Dark	skin	different	17_14	1471.08	7.29
Bright31	Dark24	Bright-Dark	skin	different	17_14	721.952	6.58
Bright30	Dark41	Bright-Dark	skin	different	17_25	1647.05	7.41
Bright31	Dark41	Bright-Dark	skin	different	17_25	870.809	6.77
Bright30	Dark53	Bright-Dark	skin	different	17_32	1227.05	7.11
Bright31	Dark53	Bright-Dark	skin	different	17_32	937.392	6.84
Bright30	Dark67	Bright-Dark	skin	different	17_41	1395.61	7.24
Bright31	Dark67	Bright-Dark	skin	different	17_41	612.58	6.42
Bright30	Cuckoo01	Cuckoo-Bright	skin	different	17_43	1458.22	7.28
Bright31	Cuckoo01	Cuckoo-Bright	skin	different	17_43	802.445	6.69
Bright30	Cuckoo03	Cuckoo-Bright	skin	different	17_45	733.775	6.6
Bright31	Cuckoo03	Cuckoo-Bright	skin	different	17_45	626.228	6.44
Bright30	Cuckoo04	Cuckoo-Bright	skin	different	17_46	1479.8	7.3
Bright31	Cuckoo04	Cuckoo-Bright	skin	different	17_46	770.261	6.65
Bright30	Cuckoo05	Cuckoo-Bright	skin	different	17_47	1081.01	6.99
Bright31	Cuckoo05	Cuckoo-Bright	skin	different	17_47	404.099	6
Bright30	Cuckoo06	Cuckoo-Bright	skin	different	17_48	765.049	6.64
Bright31	Cuckoo06	Cuckoo-Bright	skin	different	17_48	1231.24	7.12
Bright30	Dark07	Bright-Dark	skin	different	17_5	1516.34	7.32
Bright31	Dark07	Bright-Dark	skin	different	17_5	553.442	6.32
Bright30	Dark42	Bright-Dark	skin	different	17_8	1497.92	7.31
Bright31	Dark42	Bright-Dark	skin	different	17_8	660.481	6.49
Bright32	Dark24	Bright-Dark	skin	different	18_14	1240.61	7.12
Bright32	Dark41	Bright-Dark	skin	different	18_25	1392.77	7.24
Bright32	Dark53	Bright-Dark	skin	different	18_32	1747.24	7.47
Bright32	Dark67	Bright-Dark	skin	different	18_41	1231.77	7.12
Bright32	Cuckoo01	Cuckoo-Bright	skin	different	18_43	1324.68	7.19
Bright32	Cuckoo03	Cuckoo-Bright	skin	different	18_45	910.656	6.81
Bright32	Cuckoo04	Cuckoo-Bright	skin	different	18_46	1423.37	7.26
Bright32	Cuckoo05	Cuckoo-Bright	skin	different	18_47	836.687	6.73
Bright32	Cuckoo06	Cuckoo-Bright	skin	different	18_48	1299.28	7.17
Bright32	Dark07	Bright-Dark	skin	different	18_5	1141.82	7.04
Bright32	Dark42	Bright-Dark	skin	different	18_8	1243.65	7.13
Bright33	Dark16	Bright-Dark	skin	different	19_11	657.193	6.49
Bright33	Dark20	Bright-Dark	skin	different	19_13	738.468	6.6
Bright33	Dark41	Bright-Dark	skin	different	19_25	825.491	6.72
Bright33	Dark53	Bright-Dark	skin	different	19_32	914.799	6.82
Bright33	Dark60	Bright-Dark	skin	different	19_37	523.703	6.26
Bright33	Dark67	Bright-Dark	skin	different	19_41	440.927	6.09
Bright33	Cuckoo01	Cuckoo-Bright	skin	different	19_43	727.725	6.59
Bright33	Cuckoo02	Cuckoo-Bright	skin	different	19_44	570.997	6.35
Bright33	Cuckoo03	Cuckoo-Bright	skin	different	19_45	675.71	6.52
Bright33	Cuckoo04	Cuckoo-Bright	skin	different	19_46	583.6	6.37
Bright33	Cuckoo05	Cuckoo-Bright	skin	different	19_47	531.332	6.28
Bright33	Cuckoo06	Cuckoo-Bright	skin	different	19_48	1164.23	7.06
Bright33	Cuckoo07	Cuckoo-Bright	skin	different	19_49	1004.49	6.91
Bright33	Dark07	Bright-Dark	skin	different	19_5	568.469	6.34
Bright33	Cuckoo08	Cuckoo-Bright	skin	different	19_50	651.815	6.48
Bright33	Dark08	Bright-Dark	skin	different	19_6	704.029	6.56
Bright33	Dark59	Bright-Dark	skin	different	19_6	733.535	6.6
Bright33	Dark42	Bright-Dark	skin	different	19_8	489.868	6.19
Bright02	Dark16	Bright-Dark	skin	different	2_11	451.106	6.11
Bright03	Dark16	Bright-Dark	skin	different	2_11	428.277	6.06
Bright02	Dark20	Bright-Dark	skin	different	2_13	1196.62	7.09
Bright03	Dark20	Bright-Dark	skin	different	2_13	1013.92	6.92
Bright02	Dark24	Bright-Dark	skin	different	2_14	467.632	6.15
Bright03	Dark24	Bright-Dark	skin	different	2_14	422.38	6.05
Bright02	Dark41	Bright-Dark	skin	different	2_25	520.354	6.25
Bright03	Dark41	Bright-Dark	skin	different	2_25	595.199	6.39
Bright02	Dark60	Bright-Dark	skin	different	2_37	818.138	6.71
Bright03	Dark60	Bright-Dark	skin	different	2_37	644.892	6.47
Bright02	Cuckoo01	Cuckoo-Bright	skin	different	2_43	360.852	5.89
Bright03	Cuckoo01	Cuckoo-Bright	skin	different	2_43	379.81	5.94
Bright02	Cuckoo02	Cuckoo-Bright	skin	different	2_44	449.121	6.11
Bright03	Cuckoo02	Cuckoo-Bright	skin	different	2_44	598.757	6.39
Bright02	Cuckoo07	Cuckoo-Bright	skin	different	2_49	648.535	6.47
Bright03	Cuckoo07	Cuckoo-Bright	skin	different	2_49	850.161	6.75
Bright02	Cuckoo08	Cuckoo-Bright	skin	different	2_50	303.374	5.71
Bright03	Cuckoo08	Cuckoo-Bright	skin	different	2_50	383.114	5.95
Bright02	Dark08	Bright-Dark	skin	different	2_6	440.942	6.09
Bright03	Dark08	Bright-Dark	skin	different	2_6	306.57	5.73
Bright02	Dark59	Bright-Dark	skin	different	2_6	823.269	6.71
Bright03	Dark59	Bright-Dark	skin	different	2_6	426.292	6.06
Bright34	Dark24	Bright-Dark	skin	different	20_14	282.147	5.64
Bright35	Dark24	Bright-Dark	skin	different	20_14	404.01	6
Bright34	Dark41	Bright-Dark	skin	different	20_25	211.998	5.36
Bright35	Dark41	Bright-Dark	skin	different	20_25	642.961	6.47
Bright34	Dark53	Bright-Dark	skin	different	20_32	681.292	6.52
Bright35	Dark53	Bright-Dark	skin	different	20_32	719.283	6.58
Bright34	Dark67	Bright-Dark	skin	different	20_41	432.577	6.07
Bright35	Dark67	Bright-Dark	skin	different	20_41	292.794	5.68
Bright34	Cuckoo01	Cuckoo-Bright	skin	different	20_43	466.367	6.14
Bright35	Cuckoo01	Cuckoo-Bright	skin	different	20_43	475.137	6.16
Bright34	Cuckoo03	Cuckoo-Bright	skin	different	20_45	985.984	6.89
Bright35	Cuckoo03	Cuckoo-Bright	skin	different	20_45	692.444	6.54
Bright34	Cuckoo04	Cuckoo-Bright	skin	different	20_46	494.274	6.2
Bright35	Cuckoo04	Cuckoo-Bright	skin	different	20_46	521.228	6.26
Bright34	Cuckoo05	Cuckoo-Bright	skin	different	20_47	651.85	6.48
Bright35	Cuckoo05	Cuckoo-Bright	skin	different	20_47	391.11	5.97
Bright34	Cuckoo06	Cuckoo-Bright	skin	different	20_48	1577.36	7.36
Bright35	Cuckoo06	Cuckoo-Bright	skin	different	20_48	1259.8	7.14
Bright34	Dark07	Bright-Dark	skin	different	20_5	364.689	5.9
Bright35	Dark07	Bright-Dark	skin	different	20_5	602.789	6.4
Bright34	Dark42	Bright-Dark	skin	different	20_8	278.418	5.63
Bright35	Dark42	Bright-Dark	skin	different	20_8	506.457	6.23
Bright36	Dark24	Bright-Dark	skin	different	21_14	562	6.33
Bright36	Dark41	Bright-Dark	skin	different	21_25	608.773	6.41
Bright36	Dark53	Bright-Dark	skin	different	21_32	688.394	6.53
Bright36	Dark67	Bright-Dark	skin	different	21_41	576.205	6.36
Bright36	Cuckoo01	Cuckoo-Bright	skin	different	21_43	409.545	6.02
Bright36	Cuckoo03	Cuckoo-Bright	skin	different	21_45	782.272	6.66
Bright36	Cuckoo04	Cuckoo-Bright	skin	different	21_46	459.705	6.13
Bright36	Cuckoo05	Cuckoo-Bright	skin	different	21_47	683.97	6.53
Bright36	Cuckoo06	Cuckoo-Bright	skin	different	21_48	1229.87	7.11
Bright36	Dark07	Bright-Dark	skin	different	21_5	950.366	6.86
Bright36	Dark42	Bright-Dark	skin	different	21_8	811.813	6.7
Bright37	Dark16	Bright-Dark	skin	different	22_11	434.746	6.07
Bright38	Dark16	Bright-Dark	skin	different	22_11	697.435	6.55
Bright37	Dark20	Bright-Dark	skin	different	22_13	1050.22	6.96
Bright38	Dark20	Bright-Dark	skin	different	22_13	911.755	6.82
Bright37	Dark24	Bright-Dark	skin	different	22_14	568.574	6.34
Bright38	Dark24	Bright-Dark	skin	different	22_14	756.91	6.63
Bright37	Dark41	Bright-Dark	skin	different	22_25	411.554	6.02
Bright38	Dark41	Bright-Dark	skin	different	22_25	705.868	6.56
Bright37	Dark60	Bright-Dark	skin	different	22_37	689.828	6.54
Bright38	Dark60	Bright-Dark	skin	different	22_37	643.397	6.47
Bright37	Cuckoo01	Cuckoo-Bright	skin	different	22_43	564.815	6.34
Bright38	Cuckoo01	Cuckoo-Bright	skin	different	22_43	830.396	6.72
Bright37	Cuckoo02	Cuckoo-Bright	skin	different	22_44	800.113	6.68
Bright38	Cuckoo02	Cuckoo-Bright	skin	different	22_44	587.826	6.38
Bright37	Cuckoo07	Cuckoo-Bright	skin	different	22_49	1168.49	7.06
Bright38	Cuckoo07	Cuckoo-Bright	skin	different	22_49	913.039	6.82
Bright37	Cuckoo08	Cuckoo-Bright	skin	different	22_50	635.287	6.45
Bright38	Cuckoo08	Cuckoo-Bright	skin	different	22_50	611.941	6.42
Bright37	Dark08	Bright-Dark	skin	different	22_6	476.626	6.17
Bright38	Dark08	Bright-Dark	skin	different	22_6	866.73	6.76
Bright37	Dark59	Bright-Dark	skin	different	22_6	435.321	6.08
Bright38	Dark59	Bright-Dark	skin	different	22_6	943.756	6.85
Bright40	Dark24	Bright-Dark	skin	different	24_14	157.874	5.06
Bright40	Dark41	Bright-Dark	skin	different	24_25	460.725	6.13
Bright40	Dark53	Bright-Dark	skin	different	24_32	793.82	6.68
Bright40	Dark67	Bright-Dark	skin	different	24_41	317.578	5.76
Bright40	Cuckoo01	Cuckoo-Bright	skin	different	24_43	349.91	5.86
Bright40	Cuckoo03	Cuckoo-Bright	skin	different	24_45	951.48	6.86
Bright40	Cuckoo04	Cuckoo-Bright	skin	different	24_46	389.893	5.97
Bright40	Cuckoo05	Cuckoo-Bright	skin	different	24_47	685.845	6.53
Bright40	Cuckoo06	Cuckoo-Bright	skin	different	24_48	1581.57	7.37
Bright40	Dark07	Bright-Dark	skin	different	24_5	586.109	6.37
Bright40	Dark42	Bright-Dark	skin	different	24_8	384.638	5.95
Dark41	Bright63	Bright-Dark	skin	different	25_13	1503.75	7.32
Dark41	Bright64	Bright-Dark	skin	different	25_13	1593.01	7.37
Dark41	Bright65	Bright-Dark	skin	different	25_40	1594	7.37
Dark41	Bright66	Bright-Dark	skin	different	25_41	2161.12	7.68
Dark41	Bright68	Bright-Dark	skin	different	25_42	2179.84	7.69
Dark41	Bright69	Bright-Dark	skin	different	25_42	3514.19	8.16
Bright45	Dark16	Bright-Dark	skin	different	27_11	1273.87	7.15
Bright46	Dark16	Bright-Dark	skin	different	27_11	1066.4	6.97
Bright45	Dark20	Bright-Dark	skin	different	27_13	1137.3	7.04
Bright46	Dark20	Bright-Dark	skin	different	27_13	916.363	6.82
Bright45	Dark24	Bright-Dark	skin	different	27_14	1147.79	7.05
Bright46	Dark24	Bright-Dark	skin	different	27_14	914.833	6.82
Bright45	Dark41	Bright-Dark	skin	different	27_25	1326.35	7.19
Bright46	Dark41	Bright-Dark	skin	different	27_25	1267.61	7.14
Bright45	Dark60	Bright-Dark	skin	different	27_37	1125.98	7.03
Bright46	Dark60	Bright-Dark	skin	different	27_37	910.464	6.81
Bright45	Cuckoo01	Cuckoo-Bright	skin	different	27_43	1155.57	7.05
Bright46	Cuckoo01	Cuckoo-Bright	skin	different	27_43	933.324	6.84
Bright45	Cuckoo02	Cuckoo-Bright	skin	different	27_44	953.955	6.86
Bright46	Cuckoo02	Cuckoo-Bright	skin	different	27_44	828.777	6.72
Bright45	Cuckoo07	Cuckoo-Bright	skin	different	27_49	1262.04	7.14
Bright46	Cuckoo07	Cuckoo-Bright	skin	different	27_49	1270.7	7.15
Bright45	Cuckoo08	Cuckoo-Bright	skin	different	27_50	1104.45	7.01
Bright46	Cuckoo08	Cuckoo-Bright	skin	different	27_50	1011.36	6.92
Bright45	Dark08	Bright-Dark	skin	different	27_6	1266.59	7.14
Bright46	Dark08	Bright-Dark	skin	different	27_6	1026.89	6.93
Bright45	Dark59	Bright-Dark	skin	different	27_6	1499.03	7.31
Bright46	Dark59	Bright-Dark	skin	different	27_6	1246.92	7.13
Bright47	Dark16	Bright-Dark	skin	different	28_11	701.691	6.55
Bright48	Dark16	Bright-Dark	skin	different	28_11	1277.44	7.15
Bright49	Dark16	Bright-Dark	skin	different	28_11	658.7	6.49
Bright47	Dark20	Bright-Dark	skin	different	28_13	1000.22	6.91
Bright48	Dark20	Bright-Dark	skin	different	28_13	936.703	6.84
Bright49	Dark20	Bright-Dark	skin	different	28_13	1074.23	6.98
Bright47	Dark24	Bright-Dark	skin	different	28_14	574.285	6.35
Bright48	Dark24	Bright-Dark	skin	different	28_14	1150.03	7.05
Bright49	Dark24	Bright-Dark	skin	different	28_14	545.453	6.3
Bright47	Dark41	Bright-Dark	skin	different	28_25	750.247	6.62
Bright48	Dark41	Bright-Dark	skin	different	28_25	1408.62	7.25
Bright49	Dark41	Bright-Dark	skin	different	28_25	721.095	6.58
Bright47	Dark60	Bright-Dark	skin	different	28_37	625.776	6.44
Bright48	Dark60	Bright-Dark	skin	different	28_37	1129.54	7.03
Bright49	Dark60	Bright-Dark	skin	different	28_37	719.481	6.58
Bright47	Cuckoo01	Cuckoo-Bright	skin	different	28_43	601.518	6.4
Bright48	Cuckoo01	Cuckoo-Bright	skin	different	28_43	1152.56	7.05
Bright49	Cuckoo01	Cuckoo-Bright	skin	different	28_43	538.356	6.29
Bright47	Cuckoo02	Cuckoo-Bright	skin	different	28_44	428.622	6.06
Bright48	Cuckoo02	Cuckoo-Bright	skin	different	28_44	990.373	6.9
Bright49	Cuckoo02	Cuckoo-Bright	skin	different	28_44	449.693	6.11
Bright47	Cuckoo07	Cuckoo-Bright	skin	different	28_49	759.592	6.63
Bright48	Cuckoo07	Cuckoo-Bright	skin	different	28_49	1521.8	7.33
Bright49	Cuckoo07	Cuckoo-Bright	skin	different	28_49	724.648	6.59
Bright47	Cuckoo08	Cuckoo-Bright	skin	different	28_50	525.144	6.26
Bright48	Cuckoo08	Cuckoo-Bright	skin	different	28_50	1187.23	7.08
Bright49	Cuckoo08	Cuckoo-Bright	skin	different	28_50	505.019	6.22
Bright47	Dark08	Bright-Dark	skin	different	28_6	673.064	6.51
Bright48	Dark08	Bright-Dark	skin	different	28_6	1328.34	7.19
Bright49	Dark08	Bright-Dark	skin	different	28_6	622.714	6.43
Bright47	Dark59	Bright-Dark	skin	different	28_6	926.851	6.83
Bright48	Dark59	Bright-Dark	skin	different	28_6	1502.6	7.31
Bright49	Dark59	Bright-Dark	skin	different	28_6	883.859	6.78
Bright50	Dark16	Bright-Dark	skin	different	29_11	618.468	6.43
Bright50	Dark20	Bright-Dark	skin	different	29_13	1361.59	7.22
Bright50	Dark24	Bright-Dark	skin	different	29_14	598.455	6.39
Bright50	Dark41	Bright-Dark	skin	different	29_25	754.799	6.63
Bright50	Dark60	Bright-Dark	skin	different	29_37	984.061	6.89
Bright50	Cuckoo01	Cuckoo-Bright	skin	different	29_43	311.841	5.74
Bright50	Cuckoo02	Cuckoo-Bright	skin	different	29_44	604.378	6.4
Bright50	Cuckoo07	Cuckoo-Bright	skin	different	29_49	821.8	6.71
Bright50	Cuckoo08	Cuckoo-Bright	skin	different	29_50	490.873	6.2
Bright50	Dark08	Bright-Dark	skin	different	29_6	351.523	5.86
Bright50	Dark59	Bright-Dark	skin	different	29_6	860.19	6.76
Bright04	Dark16	Bright-Dark	skin	different	3_11	616.503	6.42
Bright04	Dark20	Bright-Dark	skin	different	3_13	1285.8	7.16
Bright04	Dark24	Bright-Dark	skin	different	3_14	553.867	6.32
Bright04	Dark41	Bright-Dark	skin	different	3_25	792.002	6.67
Bright04	Dark60	Bright-Dark	skin	different	3_37	964.019	6.87
Bright04	Cuckoo01	Cuckoo-Bright	skin	different	3_43	368.169	5.91
Bright04	Cuckoo02	Cuckoo-Bright	skin	different	3_44	684.846	6.53
Bright04	Cuckoo07	Cuckoo-Bright	skin	different	3_49	853.971	6.75
Bright04	Cuckoo08	Cuckoo-Bright	skin	different	3_50	474.909	6.16
Bright04	Dark08	Bright-Dark	skin	different	3_6	227.012	5.43
Bright04	Dark59	Bright-Dark	skin	different	3_6	627.448	6.44
Bright52	Dark24	Bright-Dark	skin	different	31_14	539.931	6.29
Bright57	Dark24	Bright-Dark	skin	different	31_14	433.78	6.07
Bright52	Dark41	Bright-Dark	skin	different	31_25	549.049	6.31
Bright57	Dark41	Bright-Dark	skin	different	31_25	824.975	6.72
Bright52	Dark53	Bright-Dark	skin	different	31_32	438.911	6.08
Bright57	Dark53	Bright-Dark	skin	different	31_32	923.286	6.83
Bright52	Dark67	Bright-Dark	skin	different	31_41	570.15	6.35
Bright57	Dark67	Bright-Dark	skin	different	31_41	332.722	5.81
Bright52	Cuckoo01	Cuckoo-Bright	skin	different	31_43	576.083	6.36
Bright57	Cuckoo01	Cuckoo-Bright	skin	different	31_43	287.037	5.66
Bright52	Cuckoo03	Cuckoo-Bright	skin	different	31_45	689.654	6.54
Bright57	Cuckoo03	Cuckoo-Bright	skin	different	31_45	314.238	5.75
Bright52	Cuckoo04	Cuckoo-Bright	skin	different	31_46	482.484	6.18
Bright57	Cuckoo04	Cuckoo-Bright	skin	different	31_46	218.294	5.39
Bright52	Cuckoo05	Cuckoo-Bright	skin	different	31_47	758.595	6.63
Bright57	Cuckoo05	Cuckoo-Bright	skin	different	31_47	403.839	6
Bright52	Cuckoo06	Cuckoo-Bright	skin	different	31_48	1162.68	7.06
Bright57	Cuckoo06	Cuckoo-Bright	skin	different	31_48	757.218	6.63
Bright52	Dark07	Bright-Dark	skin	different	31_5	801.819	6.69
Bright57	Dark07	Bright-Dark	skin	different	31_5	820.138	6.71
Bright52	Dark42	Bright-Dark	skin	different	31_8	692.553	6.54
Bright57	Dark42	Bright-Dark	skin	different	31_8	687.714	6.53
Bright54	Dark16	Bright-Dark	skin	different	32_11	1092.58	7
Dark53	Bright63	Bright-Dark	skin	different	32_13	1782.94	7.49
Dark53	Bright64	Bright-Dark	skin	different	32_13	1733.15	7.46
Bright54	Dark20	Bright-Dark	skin	different	32_13	1493.31	7.31
Bright54	Dark24	Bright-Dark	skin	different	32_14	1018.21	6.93
Bright54	Dark41	Bright-Dark	skin	different	32_25	1141.14	7.04
Bright54	Dark60	Bright-Dark	skin	different	32_37	1246.4	7.13
Dark53	Bright68	Bright-Dark	skin	different	32_42	2199.58	7.7
Dark53	Bright69	Bright-Dark	skin	different	32_42	3187.97	8.07
Bright54	Cuckoo01	Cuckoo-Bright	skin	different	32_43	1087.28	6.99
Bright54	Cuckoo02	Cuckoo-Bright	skin	different	32_44	912.389	6.82
Bright54	Cuckoo07	Cuckoo-Bright	skin	different	32_49	516.342	6.25
Bright54	Cuckoo08	Cuckoo-Bright	skin	different	32_50	902.374	6.81
Bright54	Dark08	Bright-Dark	skin	different	32_6	1068.19	6.97
Bright54	Dark59	Bright-Dark	skin	different	32_6	1404.9	7.25
Bright55	Dark16	Bright-Dark	skin	different	33_11	785.863	6.67
Bright55	Dark20	Bright-Dark	skin	different	33_13	1382.45	7.23
Bright55	Dark24	Bright-Dark	skin	different	33_14	713.289	6.57
Bright55	Dark41	Bright-Dark	skin	different	33_25	866.777	6.76
Bright55	Dark60	Bright-Dark	skin	different	33_37	1011.46	6.92
Bright55	Cuckoo01	Cuckoo-Bright	skin	different	33_43	753.01	6.62
Bright55	Cuckoo02	Cuckoo-Bright	skin	different	33_44	680.466	6.52
Bright55	Cuckoo07	Cuckoo-Bright	skin	different	33_49	585.001	6.37
Bright55	Cuckoo08	Cuckoo-Bright	skin	different	33_50	595.248	6.39
Bright55	Dark08	Bright-Dark	skin	different	33_6	749.436	6.62
Bright55	Dark59	Bright-Dark	skin	different	33_6	1061.92	6.97
Bright56	Dark24	Bright-Dark	skin	different	34_14	871.005	6.77
Bright56	Dark41	Bright-Dark	skin	different	34_25	955.107	6.86
Bright56	Dark53	Bright-Dark	skin	different	34_32	925.083	6.83
Bright56	Dark67	Bright-Dark	skin	different	34_41	955.939	6.86
Bright56	Cuckoo01	Cuckoo-Bright	skin	different	34_43	767.604	6.64
Bright56	Cuckoo03	Cuckoo-Bright	skin	different	34_45	651.038	6.48
Bright56	Cuckoo04	Cuckoo-Bright	skin	different	34_46	820.238	6.71
Bright56	Cuckoo05	Cuckoo-Bright	skin	different	34_47	954.62	6.86
Bright56	Cuckoo06	Cuckoo-Bright	skin	different	34_48	861.03	6.76
Bright56	Dark07	Bright-Dark	skin	different	34_5	1282.06	7.16
Bright56	Dark42	Bright-Dark	skin	different	34_8	1096.07	7
Bright58	Dark24	Bright-Dark	skin	different	35_14	1285.53	7.16
Bright58	Dark41	Bright-Dark	skin	different	35_25	1461.49	7.29
Bright58	Dark53	Bright-Dark	skin	different	35_32	1182.94	7.08
Bright58	Dark67	Bright-Dark	skin	different	35_41	1315.95	7.18
Bright58	Cuckoo01	Cuckoo-Bright	skin	different	35_43	1272.77	7.15
Bright58	Cuckoo03	Cuckoo-Bright	skin	different	35_45	974.924	6.88
Bright58	Cuckoo04	Cuckoo-Bright	skin	different	35_46	1299.63	7.17
Bright58	Cuckoo05	Cuckoo-Bright	skin	different	35_47	1245.11	7.13
Bright58	Cuckoo06	Cuckoo-Bright	skin	different	35_48	1098.81	7
Bright58	Dark07	Bright-Dark	skin	different	35_5	1609.77	7.38
Bright58	Dark42	Bright-Dark	skin	different	35_8	1455.91	7.28
Dark60	Bright65	Bright-Dark	skin	different	37_40	1467.05	7.29
Dark60	Bright66	Bright-Dark	skin	different	37_41	1964.67	7.58
Bright61	Dark24	Bright-Dark	skin	different	38_14	652.273	6.48
Bright62	Dark24	Bright-Dark	skin	different	38_14	832.202	6.72
Bright61	Dark41	Bright-Dark	skin	different	38_25	942.16	6.85
Bright62	Dark41	Bright-Dark	skin	different	38_25	962.685	6.87
Bright61	Dark53	Bright-Dark	skin	different	38_32	715.557	6.57
Bright62	Dark53	Bright-Dark	skin	different	38_32	851.183	6.75
Bright61	Dark67	Bright-Dark	skin	different	38_41	723.129	6.58
Bright62	Dark67	Bright-Dark	skin	different	38_41	747.969	6.62
Bright61	Cuckoo01	Cuckoo-Bright	skin	different	38_43	721.685	6.58
Bright62	Cuckoo01	Cuckoo-Bright	skin	different	38_43	936.024	6.84
Bright61	Cuckoo03	Cuckoo-Bright	skin	different	38_45	749.817	6.62
Bright62	Cuckoo03	Cuckoo-Bright	skin	different	38_45	457.466	6.13
Bright61	Cuckoo04	Cuckoo-Bright	skin	different	38_46	683.881	6.53
Bright62	Cuckoo04	Cuckoo-Bright	skin	different	38_46	857.317	6.75
Bright61	Cuckoo05	Cuckoo-Bright	skin	different	38_47	869.778	6.77
Bright62	Cuckoo05	Cuckoo-Bright	skin	different	38_47	581.055	6.36
Bright61	Cuckoo06	Cuckoo-Bright	skin	different	38_48	1025.78	6.93
Bright62	Cuckoo06	Cuckoo-Bright	skin	different	38_48	956.983	6.86
Bright61	Dark07	Bright-Dark	skin	different	38_5	1049.72	6.96
Bright62	Dark07	Bright-Dark	skin	different	38_5	700.779	6.55
Bright61	Dark42	Bright-Dark	skin	different	38_8	820.139	6.71
Bright62	Dark42	Bright-Dark	skin	different	38_8	783.709	6.66
Bright05	Dark24	Bright-Dark	skin	different	4_14	463.16	6.14
Bright06	Dark24	Bright-Dark	skin	different	4_14	277.49	5.63
Bright51	Dark24	Bright-Dark	skin	different	4_14	1021.82	6.93
Bright05	Dark41	Bright-Dark	skin	different	4_25	264.683	5.58
Bright06	Dark41	Bright-Dark	skin	different	4_25	498.233	6.21
Bright51	Dark41	Bright-Dark	skin	different	4_25	1181.46	7.07
Bright05	Dark53	Bright-Dark	skin	different	4_32	757.076	6.63
Bright06	Dark53	Bright-Dark	skin	different	4_32	742.167	6.61
Bright51	Dark53	Bright-Dark	skin	different	4_32	933.135	6.84
Bright05	Dark67	Bright-Dark	skin	different	4_41	627.525	6.44
Bright06	Dark67	Bright-Dark	skin	different	4_41	310.824	5.74
Bright51	Dark67	Bright-Dark	skin	different	4_41	937.707	6.84
Bright05	Cuckoo01	Cuckoo-Bright	skin	different	4_43	491.378	6.2
Bright06	Cuckoo01	Cuckoo-Bright	skin	different	4_43	529.004	6.27
Bright51	Cuckoo01	Cuckoo-Bright	skin	different	4_43	1041.99	6.95
Bright05	Cuckoo03	Cuckoo-Bright	skin	different	4_45	1313.39	7.18
Bright06	Cuckoo03	Cuckoo-Bright	skin	different	4_45	799.567	6.68
Bright51	Cuckoo03	Cuckoo-Bright	skin	different	4_45	547.789	6.31
Bright05	Cuckoo04	Cuckoo-Bright	skin	different	4_46	548.862	6.31
Bright06	Cuckoo04	Cuckoo-Bright	skin	different	4_46	502.372	6.22
Bright51	Cuckoo04	Cuckoo-Bright	skin	different	4_46	1008.89	6.92
Bright05	Cuckoo05	Cuckoo-Bright	skin	different	4_47	981.463	6.89
Bright06	Cuckoo05	Cuckoo-Bright	skin	different	4_47	499.413	6.21
Bright51	Cuckoo05	Cuckoo-Bright	skin	different	4_47	864.283	6.76
Bright05	Cuckoo06	Cuckoo-Bright	skin	different	4_48	1907.38	7.55
Bright06	Cuckoo06	Cuckoo-Bright	skin	different	4_48	1380.91	7.23
Bright51	Cuckoo06	Cuckoo-Bright	skin	different	4_48	727.159	6.59
Bright05	Dark07	Bright-Dark	skin	different	4_5	556.181	6.32
Bright06	Dark07	Bright-Dark	skin	different	4_5	420.05	6.04
Bright51	Dark07	Bright-Dark	skin	different	4_5	1075.02	6.98
Bright05	Dark42	Bright-Dark	skin	different	4_8	428.005	6.06
Bright06	Dark42	Bright-Dark	skin	different	4_8	258.482	5.55
Bright51	Dark42	Bright-Dark	skin	different	4_8	1129.9	7.03
Bright68	Dark67	Bright-Dark	skin	different	42_41	1864.1	7.53
Bright69	Dark67	Bright-Dark	skin	different	42_41	3179.4	8.06
Cuckoo01	Dark16	Cuckoo-Dark	skin	different	43_11	348.681	5.85
Cuckoo01	Bright63	Cuckoo-Bright	skin	different	43_13	1421.91	7.26
Cuckoo01	Bright64	Cuckoo-Bright	skin	different	43_13	1415.65	7.26
Cuckoo01	Dark20	Cuckoo-Dark	skin	different	43_13	1060.29	6.97
Cuckoo01	Dark24	Cuckoo-Dark	skin	different	43_14	349.853	5.86
Cuckoo01	Dark53	Cuckoo-Dark	skin	different	43_32	673.625	6.51
Cuckoo01	Dark60	Cuckoo-Dark	skin	different	43_37	678.609	6.52
Cuckoo01	Bright65	Cuckoo-Bright	skin	different	43_40	1403.45	7.25
Cuckoo01	Bright66	Cuckoo-Bright	skin	different	43_41	2075.97	7.64
Cuckoo01	Dark67	Cuckoo-Dark	skin	different	43_41	350.405	5.86
Cuckoo01	Bright68	Cuckoo-Bright	skin	different	43_42	1999.27	7.6
Cuckoo01	Bright69	Cuckoo-Bright	skin	different	43_42	3323.64	8.11
Cuckoo01	Dark07	Cuckoo-Dark	skin	different	43_5	716.5	6.57
Cuckoo01	Dark08	Cuckoo-Dark	skin	different	43_6	377.928	5.93
Cuckoo01	Dark59	Cuckoo-Dark	skin	different	43_6	566.903	6.34
Cuckoo01	Dark42	Cuckoo-Dark	skin	different	43_8	542.619	6.3
Cuckoo02	Dark24	Cuckoo-Dark	skin	different	44_14	312.791	5.75
Cuckoo02	Dark41	Cuckoo-Dark	skin	different	44_25	471.655	6.16
Cuckoo02	Dark53	Cuckoo-Dark	skin	different	44_32	772.565	6.65
Cuckoo02	Bright65	Cuckoo-Bright	skin	different	44_40	1167.72	7.06
Cuckoo02	Bright66	Cuckoo-Bright	skin	different	44_41	1771.29	7.48
Cuckoo02	Dark67	Cuckoo-Dark	skin	different	44_41	398.813	5.99
Cuckoo02	Dark07	Cuckoo-Dark	skin	different	44_5	517.475	6.25
Cuckoo02	Dark42	Cuckoo-Dark	skin	different	44_8	335.631	5.82
Cuckoo03	Dark16	Cuckoo-Dark	skin	different	45_11	1001.62	6.91
Cuckoo03	Bright63	Cuckoo-Bright	skin	different	45_13	929.411	6.83
Cuckoo03	Bright64	Cuckoo-Bright	skin	different	45_13	844.825	6.74
Cuckoo03	Dark20	Cuckoo-Dark	skin	different	45_13	1104.54	7.01
Cuckoo03	Dark24	Cuckoo-Dark	skin	different	45_14	875.711	6.78
Cuckoo03	Dark41	Cuckoo-Dark	skin	different	45_25	1050.17	6.96
Cuckoo03	Dark60	Cuckoo-Dark	skin	different	45_37	958.302	6.87
Cuckoo03	Bright68	Cuckoo-Bright	skin	different	45_42	1263.55	7.14
Cuckoo03	Bright69	Cuckoo-Bright	skin	different	45_42	2464.02	7.81
Cuckoo03	Dark08	Cuckoo-Dark	skin	different	45_6	961.456	6.87
Cuckoo03	Dark59	Cuckoo-Dark	skin	different	45_6	1240.94	7.12
Cuckoo04	Dark16	Cuckoo-Dark	skin	different	46_11	412.484	6.02
Cuckoo04	Bright63	Cuckoo-Bright	skin	different	46_13	1456.15	7.28
Cuckoo04	Bright64	Cuckoo-Bright	skin	different	46_13	1462.58	7.29
Cuckoo04	Dark20	Cuckoo-Dark	skin	different	46_13	1086.39	6.99
Cuckoo04	Dark24	Cuckoo-Dark	skin	different	46_14	395.407	5.98
Cuckoo04	Dark41	Cuckoo-Dark	skin	different	46_25	544.21	6.3
Cuckoo04	Dark60	Cuckoo-Dark	skin	different	46_37	704.941	6.56
Cuckoo04	Bright68	Cuckoo-Bright	skin	different	46_42	1998.9	7.6
Cuckoo04	Bright69	Cuckoo-Bright	skin	different	46_42	3332.36	8.11
Cuckoo04	Dark08	Cuckoo-Dark	skin	different	46_6	266.962	5.59
Cuckoo04	Dark59	Cuckoo-Dark	skin	different	46_6	571.015	6.35
Cuckoo05	Dark16	Cuckoo-Dark	skin	different	47_11	669.688	6.51
Cuckoo05	Bright63	Cuckoo-Bright	skin	different	47_13	965.918	6.87
Cuckoo05	Bright64	Cuckoo-Bright	skin	different	47_13	981.622	6.89
Cuckoo05	Dark20	Cuckoo-Dark	skin	different	47_13	714.041	6.57
Cuckoo05	Dark24	Cuckoo-Dark	skin	different	47_14	611.415	6.42
Cuckoo05	Dark41	Cuckoo-Dark	skin	different	47_25	767.828	6.64
Cuckoo05	Dark60	Cuckoo-Dark	skin	different	47_37	532.912	6.28
Cuckoo05	Bright68	Cuckoo-Bright	skin	different	47_42	1549.53	7.35
Cuckoo05	Bright69	Cuckoo-Bright	skin	different	47_42	2795.95	7.94
Cuckoo05	Dark08	Cuckoo-Dark	skin	different	47_6	897.564	6.8
Cuckoo05	Dark59	Cuckoo-Dark	skin	different	47_6	894.848	6.8
Cuckoo06	Dark16	Cuckoo-Dark	skin	different	48_11	1595.61	7.38
Cuckoo06	Bright63	Cuckoo-Bright	skin	different	48_13	900.112	6.8
Cuckoo06	Bright64	Cuckoo-Bright	skin	different	48_13	764.511	6.64
Cuckoo06	Dark20	Cuckoo-Dark	skin	different	48_13	1720.21	7.45
Cuckoo06	Dark24	Cuckoo-Dark	skin	different	48_14	1502.02	7.31
Cuckoo06	Dark41	Cuckoo-Dark	skin	different	48_25	1644.16	7.4
Cuckoo06	Dark60	Cuckoo-Dark	skin	different	48_37	1504.85	7.32
Cuckoo06	Bright68	Cuckoo-Bright	skin	different	48_42	1004.01	6.91
Cuckoo06	Bright69	Cuckoo-Bright	skin	different	48_42	2036.49	7.62
Cuckoo06	Dark08	Cuckoo-Dark	skin	different	48_6	1555.45	7.35
Cuckoo06	Dark59	Cuckoo-Dark	skin	different	48_6	1820.77	7.51
Cuckoo07	Dark24	Cuckoo-Dark	skin	different	49_14	917.909	6.82
Cuckoo07	Dark41	Cuckoo-Dark	skin	different	49_25	900.741	6.8
Cuckoo07	Dark53	Cuckoo-Dark	skin	different	49_32	515.149	6.24
Cuckoo07	Bright65	Cuckoo-Bright	skin	different	49_40	1174.76	7.07
Cuckoo07	Bright66	Cuckoo-Bright	skin	different	49_41	2159.26	7.68
Cuckoo07	Dark67	Cuckoo-Dark	skin	different	49_41	993.269	6.9
Cuckoo07	Dark07	Cuckoo-Dark	skin	different	49_5	1272.26	7.15
Cuckoo07	Dark42	Cuckoo-Dark	skin	different	49_8	1132.88	7.03
Dark07	Bright63	Bright-Dark	skin	different	5_13	1280.26	7.15
Dark07	Bright64	Bright-Dark	skin	different	5_13	1371.23	7.22
Dark07	Bright68	Bright-Dark	skin	different	5_42	1928.89	7.56
Dark07	Bright69	Bright-Dark	skin	different	5_42	3263.24	8.09
Cuckoo08	Dark24	Cuckoo-Dark	skin	different	50_14	331.828	5.8
Cuckoo08	Dark41	Cuckoo-Dark	skin	different	50_25	410.103	6.02
Cuckoo08	Dark53	Cuckoo-Dark	skin	different	50_32	477.66	6.17
Cuckoo08	Bright65	Cuckoo-Bright	skin	different	50_40	1350.46	7.21
Cuckoo08	Bright66	Cuckoo-Bright	skin	different	50_41	2100.52	7.65
Cuckoo08	Dark67	Cuckoo-Dark	skin	different	50_41	405.866	6.01
Cuckoo08	Dark07	Cuckoo-Dark	skin	different	50_5	693.886	6.54
Cuckoo08	Dark42	Cuckoo-Dark	skin	different	50_8	484.729	6.18
Bright09	Dark24	Bright-Dark	skin	different	6_14	526.373	6.27
Bright09	Dark41	Bright-Dark	skin	different	6_25	676.163	6.52
Bright09	Dark53	Bright-Dark	skin	different	6_32	875.08	6.77
Dark08	Bright65	Bright-Dark	skin	different	6_40	1519.48	7.33
Dark59	Bright65	Bright-Dark	skin	different	6_40	1770.61	7.48
Dark08	Bright66	Bright-Dark	skin	different	6_41	2334.66	7.76
Dark59	Bright66	Bright-Dark	skin	different	6_41	2337.72	7.76
Bright09	Dark67	Bright-Dark	skin	different	6_41	530.055	6.27
Bright09	Cuckoo01	Cuckoo-Bright	skin	different	6_43	354.34	5.87
Bright09	Cuckoo03	Cuckoo-Bright	skin	different	6_45	1231	7.12
Bright09	Cuckoo04	Cuckoo-Bright	skin	different	6_46	451.999	6.11
Bright09	Cuckoo05	Cuckoo-Bright	skin	different	6_47	844.716	6.74
Bright09	Cuckoo06	Cuckoo-Bright	skin	different	6_48	1854.17	7.53
Bright09	Dark07	Bright-Dark	skin	different	6_5	922.28	6.83
Bright09	Dark42	Bright-Dark	skin	different	6_8	696.91	6.55
Bright10	Dark24	Bright-Dark	skin	different	7_14	396.505	5.98
Bright11	Dark24	Bright-Dark	skin	different	7_14	463.925	6.14
Bright10	Dark41	Bright-Dark	skin	different	7_25	669.398	6.51
Bright11	Dark41	Bright-Dark	skin	different	7_25	400.973	5.99
Bright10	Dark53	Bright-Dark	skin	different	7_32	852.533	6.75
Bright11	Dark53	Bright-Dark	skin	different	7_32	943.588	6.85
Bright10	Dark67	Bright-Dark	skin	different	7_41	493.496	6.2
Bright11	Dark67	Bright-Dark	skin	different	7_41	626.797	6.44
Bright10	Cuckoo01	Cuckoo-Bright	skin	different	7_43	356.594	5.88
Bright11	Cuckoo01	Cuckoo-Bright	skin	different	7_43	690.772	6.54
Bright10	Cuckoo03	Cuckoo-Bright	skin	different	7_45	1031.37	6.94
Bright11	Cuckoo03	Cuckoo-Bright	skin	different	7_45	1284.91	7.16
Bright10	Cuckoo04	Cuckoo-Bright	skin	different	7_46	358.293	5.88
Bright11	Cuckoo04	Cuckoo-Bright	skin	different	7_46	707.889	6.56
Bright10	Cuckoo05	Cuckoo-Bright	skin	different	7_47	825.478	6.72
Bright11	Cuckoo05	Cuckoo-Bright	skin	different	7_47	952.977	6.86
Bright10	Cuckoo06	Cuckoo-Bright	skin	different	7_48	1605.91	7.38
Bright11	Cuckoo06	Cuckoo-Bright	skin	different	7_48	1886.95	7.54
Bright10	Dark07	Bright-Dark	skin	different	7_5	888.474	6.79
Bright11	Dark07	Bright-Dark	skin	different	7_5	493.678	6.2
Bright10	Dark42	Bright-Dark	skin	different	7_8	657.075	6.49
Bright11	Dark42	Bright-Dark	skin	different	7_8	400.86	5.99
Bright12	Dark16	Bright-Dark	skin	different	8_11	390.247	5.97
Bright43	Dark16	Bright-Dark	skin	different	8_11	1927.5	7.56
Bright44	Dark16	Bright-Dark	skin	different	8_11	188.883	5.24
Dark42	Bright63	Bright-Dark	skin	different	8_13	1358.37	7.21
Dark42	Bright64	Bright-Dark	skin	different	8_13	1443.88	7.28
Bright12	Dark20	Bright-Dark	skin	different	8_13	1165.19	7.06
Bright43	Dark20	Bright-Dark	skin	different	8_13	1590.75	7.37
Bright44	Dark20	Bright-Dark	skin	different	8_13	830.409	6.72
Bright12	Dark24	Bright-Dark	skin	different	8_14	419.122	6.04
Bright43	Dark24	Bright-Dark	skin	different	8_14	1800.1	7.5
Bright44	Dark24	Bright-Dark	skin	different	8_14	218.619	5.39
Bright12	Dark41	Bright-Dark	skin	different	8_25	517.83	6.25
Bright43	Dark41	Bright-Dark	skin	different	8_25	1976.76	7.59
Bright44	Dark41	Bright-Dark	skin	different	8_25	296.366	5.69
Bright12	Dark60	Bright-Dark	skin	different	8_37	763.281	6.64
Bright43	Dark60	Bright-Dark	skin	different	8_37	1779.61	7.48
Bright44	Dark60	Bright-Dark	skin	different	8_37	420.596	6.04
Dark42	Bright68	Bright-Dark	skin	different	8_42	2030.72	7.62
Dark42	Bright69	Bright-Dark	skin	different	8_42	3365.07	8.12
Bright12	Cuckoo01	Cuckoo-Bright	skin	different	8_43	275.077	5.62
Bright43	Cuckoo01	Cuckoo-Bright	skin	different	8_43	1787.48	7.49
Bright44	Cuckoo01	Cuckoo-Bright	skin	different	8_43	280.56	5.64
Bright12	Cuckoo02	Cuckoo-Bright	skin	different	8_44	558.253	6.32
Bright43	Cuckoo02	Cuckoo-Bright	skin	different	8_44	1580.22	7.37
Bright44	Cuckoo02	Cuckoo-Bright	skin	different	8_44	385.989	5.96
Bright12	Cuckoo07	Cuckoo-Bright	skin	different	8_49	675.979	6.52
Bright43	Cuckoo07	Cuckoo-Bright	skin	different	8_49	1525.79	7.33
Bright44	Cuckoo07	Cuckoo-Bright	skin	different	8_49	864.67	6.76
Bright12	Cuckoo08	Cuckoo-Bright	skin	different	8_50	329.66	5.8
Bright43	Cuckoo08	Cuckoo-Bright	skin	different	8_50	1727.39	7.45
Bright44	Cuckoo08	Cuckoo-Bright	skin	different	8_50	276.083	5.62
Bright12	Dark08	Bright-Dark	skin	different	8_6	215.33	5.37
Bright43	Dark08	Bright-Dark	skin	different	8_6	1887.34	7.54
Bright44	Dark08	Bright-Dark	skin	different	8_6	471.153	6.16
Bright12	Dark59	Bright-Dark	skin	different	8_6	615.467	6.42
Bright43	Dark59	Bright-Dark	skin	different	8_6	2152.66	7.67
Bright44	Dark59	Bright-Dark	skin	different	8_6	377.318	5.93
Bright13	Dark24	Bright-Dark	skin	different	9_14	284.74	5.65
Bright14	Dark24	Bright-Dark	skin	different	9_14	272.813	5.61
Bright13	Dark41	Bright-Dark	skin	different	9_25	407.154	6.01
Bright14	Dark41	Bright-Dark	skin	different	9_25	435.635	6.08
Bright13	Dark53	Bright-Dark	skin	different	9_32	732.896	6.6
Bright14	Dark53	Bright-Dark	skin	different	9_32	689.751	6.54
Bright13	Dark67	Bright-Dark	skin	different	9_41	247.536	5.51
Bright14	Dark67	Bright-Dark	skin	different	9_41	372.317	5.92
Bright13	Cuckoo01	Cuckoo-Bright	skin	different	9_43	392.812	5.97
Bright14	Cuckoo01	Cuckoo-Bright	skin	different	9_43	395.984	5.98
Bright13	Cuckoo03	Cuckoo-Bright	skin	different	9_45	967.063	6.87
Bright14	Cuckoo03	Cuckoo-Bright	skin	different	9_45	702.061	6.55
Bright13	Cuckoo04	Cuckoo-Bright	skin	different	9_46	396.501	5.98
Bright14	Cuckoo04	Cuckoo-Bright	skin	different	9_46	447.281	6.1
Bright13	Cuckoo05	Cuckoo-Bright	skin	different	9_47	619.726	6.43
Bright14	Cuckoo05	Cuckoo-Bright	skin	different	9_47	446.948	6.1
Bright13	Cuckoo06	Cuckoo-Bright	skin	different	9_48	1578.8	7.36
Bright14	Cuckoo06	Cuckoo-Bright	skin	different	9_48	1325.23	7.19
Bright13	Dark07	Bright-Dark	skin	different	9_5	461.049	6.13
Bright14	Dark07	Bright-Dark	skin	different	9_5	546.827	6.3
Bright13	Dark42	Bright-Dark	skin	different	9_8	338.785	5.83
Bright14	Dark42	Bright-Dark	skin	different	9_8	398.684	5.99
Bright01	Dark53	Bright-Dark	skin	same	1_32	858.112	6.75
Bright39	Dark53	Bright-Dark	skin	same	1_32	853.075	6.75
Bright01	Dark67	Bright-Dark	skin	same	1_41	572.773	6.35
Bright39	Dark67	Bright-Dark	skin	same	1_41	762.207	6.64
Bright01	Cuckoo03	Cuckoo-Bright	skin	same	1_45	464.921	6.14
Bright39	Cuckoo03	Cuckoo-Bright	skin	same	1_45	403.38	6
Bright01	Cuckoo04	Cuckoo-Bright	skin	same	1_46	623.575	6.44
Bright39	Cuckoo04	Cuckoo-Bright	skin	same	1_46	819.59	6.71
Bright01	Cuckoo05	Cuckoo-Bright	skin	same	1_47	392.799	5.97
Bright39	Cuckoo05	Cuckoo-Bright	skin	same	1_47	583.096	6.37
Bright01	Cuckoo06	Cuckoo-Bright	skin	same	1_48	1003.4	6.91
Bright39	Cuckoo06	Cuckoo-Bright	skin	same	1_48	778.83	6.66
Bright01	Dark07	Bright-Dark	skin	same	1_5	546.194	6.3
Bright39	Dark07	Bright-Dark	skin	same	1_5	785.25	6.67
Bright01	Dark42	Bright-Dark	skin	same	1_8	650.417	6.48
Bright39	Dark42	Bright-Dark	skin	same	1_8	843.282	6.74
Bright15	Dark16	Bright-Dark	skin	same	10_11	607.739	6.41
Bright15	Dark20	Bright-Dark	skin	same	10_13	919.888	6.82
Bright15	Dark60	Bright-Dark	skin	same	10_37	629.479	6.44
Bright15	Cuckoo02	Cuckoo-Bright	skin	same	10_44	627.65	6.44
Bright15	Cuckoo07	Cuckoo-Bright	skin	same	10_49	1318.09	7.18
Bright15	Cuckoo08	Cuckoo-Bright	skin	same	10_50	722.945	6.58
Bright15	Dark08	Bright-Dark	skin	same	10_6	720.422	6.58
Bright15	Dark59	Bright-Dark	skin	same	10_6	240.098	5.48
Dark16	Bright63	Bright-Dark	skin	same	11_13	1521.95	7.33
Dark16	Bright64	Bright-Dark	skin	same	11_13	1544.45	7.34
Bright17	Dark20	Bright-Dark	skin	same	11_13	1710.92	7.44
Bright18	Dark20	Bright-Dark	skin	same	11_13	717.057	6.58
Bright17	Dark60	Bright-Dark	skin	same	11_37	1365.18	7.22
Bright18	Dark60	Bright-Dark	skin	same	11_37	384.972	5.95
Dark16	Bright68	Bright-Dark	skin	same	11_42	2135.21	7.67
Dark16	Bright69	Bright-Dark	skin	same	11_42	3465.64	8.15
Bright17	Cuckoo02	Cuckoo-Bright	skin	same	11_44	883.121	6.78
Bright18	Cuckoo02	Cuckoo-Bright	skin	same	11_44	540.169	6.29
Bright17	Cuckoo07	Cuckoo-Bright	skin	same	11_49	633.887	6.45
Bright18	Cuckoo07	Cuckoo-Bright	skin	same	11_49	1077.29	6.98
Bright17	Cuckoo08	Cuckoo-Bright	skin	same	11_50	932.582	6.84
Bright18	Cuckoo08	Cuckoo-Bright	skin	same	11_50	463.329	6.14
Bright17	Dark08	Bright-Dark	skin	same	11_6	1092.53	7
Bright18	Dark08	Bright-Dark	skin	same	11_6	619.275	6.43
Bright17	Dark59	Bright-Dark	skin	same	11_6	1430.36	7.27
Bright18	Dark59	Bright-Dark	skin	same	11_6	300.072	5.7
Bright19	Dark53	Bright-Dark	skin	same	12_32	821.906	6.71
Bright19	Dark67	Bright-Dark	skin	same	12_41	593.101	6.39
Bright19	Cuckoo03	Cuckoo-Bright	skin	same	12_45	1089.87	6.99
Bright19	Cuckoo04	Cuckoo-Bright	skin	same	12_46	347.248	5.85
Bright19	Cuckoo05	Cuckoo-Bright	skin	same	12_47	787.09	6.67
Bright19	Cuckoo06	Cuckoo-Bright	skin	same	12_48	1687.39	7.43
Bright19	Dark07	Bright-Dark	skin	same	12_5	951.111	6.86
Bright19	Dark42	Bright-Dark	skin	same	12_8	781.857	6.66
Bright21	Dark16	Bright-Dark	skin	same	13_11	341.062	5.83
Bright22	Dark16	Bright-Dark	skin	same	13_11	524.056	6.26
Bright21	Dark60	Bright-Dark	skin	same	13_37	386.253	5.96
Bright22	Dark60	Bright-Dark	skin	same	13_37	866.27	6.76
Dark20	Bright68	Bright-Dark	skin	same	13_42	1818.68	7.51
Dark20	Bright69	Bright-Dark	skin	same	13_42	3124.9	8.05
Bright21	Cuckoo02	Cuckoo-Bright	skin	same	13_44	324.794	5.78
Bright22	Cuckoo02	Cuckoo-Bright	skin	same	13_44	817.624	6.71
Bright21	Cuckoo07	Cuckoo-Bright	skin	same	13_49	954.712	6.86
Bright22	Cuckoo07	Cuckoo-Bright	skin	same	13_49	993.186	6.9
Bright21	Cuckoo08	Cuckoo-Bright	skin	same	13_50	351.804	5.86
Bright22	Cuckoo08	Cuckoo-Bright	skin	same	13_50	593.531	6.39
Bright21	Dark08	Bright-Dark	skin	same	13_6	511.742	6.24
Bright22	Dark08	Bright-Dark	skin	same	13_6	336.828	5.82
Bright21	Dark59	Bright-Dark	skin	same	13_6	453.875	6.12
Bright22	Dark59	Bright-Dark	skin	same	13_6	676.472	6.52
Bright25	Dark24	Bright-Dark	skin	same	15_14	333.475	5.81
Bright26	Dark24	Bright-Dark	skin	same	15_14	303.386	5.72
Bright27	Dark16	Bright-Dark	skin	same	16_11	219.956	5.39
Bright28	Dark16	Bright-Dark	skin	same	16_11	709.5	6.56
Bright29	Dark16	Bright-Dark	skin	same	16_11	431.731	6.07
Bright27	Dark20	Bright-Dark	skin	same	16_13	859.025	6.76
Bright28	Dark20	Bright-Dark	skin	same	16_13	584.708	6.37
Bright29	Dark20	Bright-Dark	skin	same	16_13	1144.93	7.04
Bright27	Dark60	Bright-Dark	skin	same	16_37	452.961	6.12
Bright28	Dark60	Bright-Dark	skin	same	16_37	510.262	6.23
Bright29	Dark60	Bright-Dark	skin	same	16_37	772.841	6.65
Bright27	Cuckoo02	Cuckoo-Bright	skin	same	16_44	392.197	5.97
Bright28	Cuckoo02	Cuckoo-Bright	skin	same	16_44	399.856	5.99
Bright29	Cuckoo02	Cuckoo-Bright	skin	same	16_44	730.836	6.59
Bright27	Cuckoo07	Cuckoo-Bright	skin	same	16_49	893.89	6.8
Bright28	Cuckoo07	Cuckoo-Bright	skin	same	16_49	1215.27	7.1
Bright29	Cuckoo07	Cuckoo-Bright	skin	same	16_49	936.754	6.84
Bright27	Cuckoo08	Cuckoo-Bright	skin	same	16_50	310.682	5.74
Bright28	Cuckoo08	Cuckoo-Bright	skin	same	16_50	666.114	6.5
Bright29	Cuckoo08	Cuckoo-Bright	skin	same	16_50	419.585	6.04
Bright27	Dark08	Bright-Dark	skin	same	16_6	583.224	6.37
[truncated: 381 more rows]
